# Supplementary material for: 4-(3-Methoxy­phen­yl)-3-[2-(4-methoxy­phen­yl)eth­yl]-1H-1,2,4-triazol-5(4H)-one
Source: Acta Crystallogr Sect E Struct Rep Online. 2009 Jan 28;65(Pt 2):o387. doi: 10.1107/S1600536809002840 (PMC2968207; doi:10.1107/S1600536809002840)
Supplement: Supplementary file 1 [file e-65-0o387-sup1.cif]

##############################################################################
###                                                                        ###
###        Electronic paper (Acta Crystallographica Section E)             ###
###                                                                        ###
##############################################################################
#                                                                            #
# This CIF contains the data in a paper accepted for publication in Acta     #
# Crystallographica Section E. It conforms to the requirements of Notes      #
# for Authors for Section E, and has been peer reviewed under the auspices   #
# of the IUCr Commission on Journals.                                        #
#                                                                            #
# Full details of the Crystallographic Information File format               #
# are given in the paper "The Crystallographic Information File (CIF):       #
# a New Standard Archive File for Crystallography" by S. R. Hall, F. H.      #
# Allen and I. D. Brown [Acta Cryst. (1991), A47, 655-685].                  #
#                                                                            #
# The current version of the core CIF dictionary is obtainable from          #
# ftp://ftp.iucr.org/pub/cif_core.dic. The current version number is 2.4.    #
#                                                                            #
# Software is freely available for graphical display of the structure(s) in  #
# this CIF.  For information consult the CIF home page http://www.iucr.org/  #
# cif/home.html                                                              #
#                                                                            #
# This file may be used for bona fide research purposes within the           #
# scientific community so long as proper attribution is given to the journal # 
# article from which it was obtained.                                        #
#                                                                            #
##############################################################################
                                             
data_I
_audit_creation_method     SHELXL-97
_chemical_name_systematic
;
4-(3-Methoxyphenyl)-3-[2-(4-methoxyphenyl)ethyl]-1<i>H</i>-1,2,4-
triazol-5(4<i>H</i>)-one
;
_chemical_name_common     ?
_chemical_formula_moiety     'C18 H19 N3 O3'
_chemical_formula_sum     'C18 H19 N3 O3'
_chemical_formula_iupac     'C18 H19 N3 O3'
_chemical_formula_weight     325.36
_chemical_melting_point     407.0(10)
_symmetry_cell_setting     Monoclinic
_symmetry_space_group_name_H-M     'P 21/c'
_symmetry_space_group_name_Hall     '-P 2ybc'
loop_
    _symmetry_equiv_pos_as_xyz
    'x, y, z'
    '-x, y+1/2, -z+1/2'
    '-x, -y, -z'
    'x, -y-1/2, z-1/2'
_cell_length_a     26.784(4)
_cell_length_b     14.824(2)
_cell_length_c     8.1108(11)
_cell_angle_alpha     90.00
_cell_angle_beta     96.522(3)
_cell_angle_gamma     90.00
_cell_volume     3199.5(8)
_cell_formula_units_Z     8
_cell_measurement_reflns_used     1009
_cell_measurement_theta_min     2.68
_cell_measurement_theta_max     26.36
_cell_measurement_temperature     100(2)
_exptl_crystal_description     irregular
_exptl_crystal_colour     colourless
_exptl_crystal_size_max     0.50
_exptl_crystal_size_mid     0.50
_exptl_crystal_size_min     0.20
_exptl_crystal_density_diffrn     1.351
_exptl_crystal_density_meas     ?
_exptl_crystal_density_method     'not measured'
_exptl_crystal_F_000     1376
_exptl_absorpt_coefficient_mu     0.094
_exptl_absorpt_correction_type     none
_exptl_absorpt_process_details     ?
_exptl_absorpt_correction_T_min     ?
_exptl_absorpt_correction_T_max     ?
_exptl_special_details
;
;
_diffrn_ambient_temperature     100(2)
_diffrn_radiation_type     MoK\a
_diffrn_radiation_wavelength     0.71073
_diffrn_radiation_source     'fine-focus sealed tube'
_diffrn_radiation_monochromator     graphite
_diffrn_measurement_device_type     'Bruker SMART CCD area-detector'
_diffrn_measurement_method     '\f and \w'
_diffrn_detector_area_resol_mean     ?
_diffrn_reflns_number     18196
_diffrn_reflns_av_R_equivalents     0.0606
_diffrn_reflns_av_sigmaI/netI     0.0814
_diffrn_reflns_theta_min     2.06
_diffrn_reflns_theta_max     26.38
_diffrn_reflns_theta_full     26.38
_diffrn_measured_fraction_theta_max     0.994
_diffrn_measured_fraction_theta_full     0.994
_diffrn_reflns_limit_h_min     -29
_diffrn_reflns_limit_h_max     33
_diffrn_reflns_limit_k_min     -9
_diffrn_reflns_limit_k_max     18
_diffrn_reflns_limit_l_min     -10
_diffrn_reflns_limit_l_max     9
_diffrn_standards_number     ?
_diffrn_standards_interval_count     ?
_diffrn_standards_interval_time     ?
_diffrn_standards_decay_%     ?
_refine_special_details
;
Refinement of <i>F</i>^2^ against ALL reflections. The weighted <i>R</i>-factor
<i>wR</i> and goodness of fit <i>S</i> are based on <i>F</i>^2^, conventional
<i>R</i>-factors <i>R</i> are based on <i>F</i>, with <i>F</i> set to zero for
negative <i>F</i>^2^. The threshold expression of <i>F</i>^2^ >
\s(<i>F</i>^2^) is used only for calculating <i>R</i>-factors(gt) <i>etc</i>.
and is not relevant to the choice of reflections for refinement.
<i>R</i>-factors based on <i>F</i>^2^ are statistically about twice as large
as those based on <i>F</i>, and <i>R</i>- factors based on ALL data will be
even larger.
;
_reflns_number_total     6524
_reflns_number_gt     4463
_reflns_threshold_expression     I>2\s(I)
_refine_ls_structure_factor_coef     Fsqd
_refine_ls_matrix_type     full
_refine_ls_R_factor_all     0.0772
_refine_ls_R_factor_gt     0.0448
_refine_ls_wR_factor_gt     0.0757
_refine_ls_wR_factor_ref     0.0833
_refine_ls_goodness_of_fit_ref     0.929
_refine_ls_restrained_S_all     0.929
_refine_ls_number_reflns     6524
_refine_ls_number_parameters     445
_refine_ls_number_restraints     0
_refine_ls_hydrogen_treatment     mixed
_refine_ls_weighting_scheme     calc
_refine_ls_weighting_details
                  'calc w=1/[\s^2^(Fo^2^)+(0.022P)^2^] where P=(Fo^2^+2Fc^2^)/3'
_atom_sites_solution_hydrogens     geom
_atom_sites_solution_primary     direct
_atom_sites_solution_secondary     difmap
_refine_ls_shift/su_max     0.001
_refine_ls_shift/su_mean     0.000
_refine_diff_density_max     0.212
_refine_diff_density_min     -0.207
_refine_ls_extinction_method     none
_refine_ls_extinction_coef     ?
loop_
    _atom_type_symbol
    _atom_type_description
    _atom_type_scat_dispersion_real
    _atom_type_scat_dispersion_imag
    _atom_type_scat_source
    'C' 'C' 0.0033 0.0016
                         'International Tables Vol C Tables 4.2.6.8 and 6.1.1.4'
    'H' 'H' 0.0000 0.0000
                         'International Tables Vol C Tables 4.2.6.8 and 6.1.1.4'
    'N' 'N' 0.0061 0.0033
                         'International Tables Vol C Tables 4.2.6.8 and 6.1.1.4'
    'O' 'O' 0.0106 0.0060
                         'International Tables Vol C Tables 4.2.6.8 and 6.1.1.4'
_computing_data_collection     'SMART (Bruker, 2001)'
_computing_cell_refinement     'SAINT (Bruker, 2002)'
_computing_data_reduction     'SAINT (Bruker, 2002)'
_computing_structure_solution     'SHELXS97 (Sheldrick, 2008)'
_computing_structure_refinement     'SHELXL97 (Sheldrick, 2008)'
_computing_molecular_graphics     'SHELXTL (Sheldrick, 2008)'
_computing_publication_material     'SHELXTL (Sheldrick, 2008)'
loop_
    _atom_site_type_symbol
    _atom_site_label
    _atom_site_fract_x
    _atom_site_fract_y
    _atom_site_fract_z
    _atom_site_U_iso_or_equiv
    _atom_site_adp_type
    _atom_site_calc_flag
    _atom_site_refinement_flags
    _atom_site_occupancy
    _atom_site_disorder_assembly
    _atom_site_disorder_group
    O O1 0.80652(4) 1.26410(8) 0.38630(14) 0.0241(3) Uani d . 1 . .
    O O2 1.01067(4) 1.08446(8) 0.35402(14) 0.0250(3) Uani d . 1 . .
    O O3 0.88400(4) 0.52515(8) 0.49269(14) 0.0224(3) Uani d . 1 . .
    N N1 0.83241(5) 1.11201(9) 0.40707(16) 0.0168(3) Uani d . 1 . .
    N N2 0.76150(5) 1.04721(9) 0.30095(16) 0.0200(3) Uani d . 1 . .
    N N3 0.75591(5) 1.14005(10) 0.30968(18) 0.0210(3) Uani d . 1 . .
    H H3N 0.7259(6) 1.1699(13) 0.258(2) 0.049(6) Uiso d . 1 . .
    C C1 0.80770(6) 1.03201(11) 0.36030(19) 0.0165(4) Uani d . 1 . .
    C C2 0.79850(6) 1.18218(12) 0.3694(2) 0.0196(4) Uani d . 1 . .
    C C3 0.88409(6) 1.12582(11) 0.4688(2) 0.0170(4) Uani d . 1 . .
    C C4 0.92115(6) 1.09601(11) 0.37531(19) 0.0176(4) Uani d . 1 . .
    H H4 0.9124 1.0662 0.2724 0.021 Uiso calc R 1 . .
    C C5 0.97099(6) 1.11055(11) 0.4347(2) 0.0188(4) Uani d . 1 . .
    C C6 0.98332(6) 1.15633(12) 0.5836(2) 0.0229(4) Uani d . 1 . .
    H H6 1.0176 1.1670 0.6233 0.027 Uiso calc R 1 . .
    C C7 0.94588(6) 1.18619(12) 0.6732(2) 0.0232(4) Uani d . 1 . .
    H H7 0.9546 1.2175 0.7746 0.028 Uiso calc R 1 . .
    C C8 0.89570(6) 1.17121(11) 0.6175(2) 0.0208(4) Uani d . 1 . .
    H H8 0.8699 1.1916 0.6798 0.025 Uiso calc R 1 . .
    C C9 1.00001(6) 1.04758(13) 0.1916(2) 0.0273(5) Uani d . 1 . .
    H H9A 0.9791 0.9936 0.1962 0.041 Uiso calc R 1 . .
    H H9B 1.0316 1.0314 0.1485 0.041 Uiso calc R 1 . .
    H H9C 0.9821 1.0924 0.1184 0.041 Uiso calc R 1 . .
    C C10 0.82961(6) 0.93970(11) 0.37288(19) 0.0184(4) Uani d . 1 . .
    H H10A 0.8628 0.9416 0.3299 0.022 Uiso calc R 1 . .
    H H10B 0.8077 0.8993 0.2991 0.022 Uiso calc R 1 . .
    C C11 0.83669(6) 0.89770(11) 0.54600(19) 0.0199(4) Uani d . 1 . .
    H H11A 0.8646 0.9285 0.6145 0.024 Uiso calc R 1 . .
    H H11B 0.8057 0.9059 0.6002 0.024 Uiso calc R 1 . .
    C C12 0.84841(6) 0.79782(12) 0.53503(19) 0.0166(4) Uani d . 1 . .
    C C13 0.89660(6) 0.76489(12) 0.57477(19) 0.0199(4) Uani d . 1 . .
    H H13 0.9228 0.8051 0.6154 0.024 Uiso calc R 1 . .
    C C14 0.90727(6) 0.67427(12) 0.5562(2) 0.0204(4) Uani d . 1 . .
    H H14 0.9407 0.6532 0.5820 0.024 Uiso calc R 1 . .
    C C15 0.86938(6) 0.61408(11) 0.50016(19) 0.0169(4) Uani d . 1 . .
    C C16 0.82093(6) 0.64531(12) 0.46004(19) 0.0178(4) Uani d . 1 . .
    H H16 0.7947 0.6049 0.4210 0.021 Uiso calc R 1 . .
    C C17 0.81113(6) 0.73673(12) 0.47759(19) 0.0189(4) Uani d . 1 . .
    H H17 0.7778 0.7581 0.4493 0.023 Uiso calc R 1 . .
    C C18 0.84577(6) 0.45979(12) 0.4460(2) 0.0233(4) Uani d . 1 . .
    H H18A 0.8198 0.4635 0.5218 0.035 Uiso calc R 1 . .
    H H18B 0.8606 0.3993 0.4518 0.035 Uiso calc R 1 . .
    H H18C 0.8307 0.4718 0.3323 0.035 Uiso calc R 1 . .
    O O4 0.32218(4) -0.25770(8) 0.33832(14) 0.0232(3) Uani d . 1 . .
    O O5 0.52563(4) -0.08829(9) 0.35036(14) 0.0252(3) Uani d . 1 . .
    O O6 0.38708(4) 0.49050(8) 0.53429(13) 0.0214(3) Uani d . 1 . .
    N N4 0.34705(5) -0.10875(9) 0.40056(16) 0.0167(3) Uani d . 1 . .
    N N5 0.27715(5) -0.03721(9) 0.30255(17) 0.0200(3) Uani d . 1 . .
    N N6 0.27211(5) -0.13024(9) 0.28110(18) 0.0198(3) Uani d . 1 . .
    H H6N 0.2432(6) -0.1546(12) 0.223(2) 0.034(5) Uiso d . 1 . .
    C C19 0.32257(6) -0.02667(11) 0.3744(2) 0.0173(4) Uani d . 1 . .
    C C20 0.31384(6) -0.17568(12) 0.3389(2) 0.0182(4) Uani d . 1 . .
    C C21 0.39848(6) -0.12574(11) 0.4633(2) 0.0161(4) Uani d . 1 . .
    C C22 0.43614(6) -0.09321(11) 0.37456(19) 0.0168(4) Uani d . 1 . .
    H H22 0.4281 -0.0577 0.2777 0.020 Uiso calc R 1 . .
    C C23 0.48550(6) -0.11357(11) 0.4300(2) 0.0177(4) Uani d . 1 . .
    C C24 0.49701(6) -0.16566(12) 0.5723(2) 0.0219(4) Uani d . 1 . .
    H H24 0.5310 -0.1801 0.6096 0.026 Uiso calc R 1 . .
    C C25 0.45893(6) -0.19599(12) 0.6587(2) 0.0234(4) Uani d . 1 . .
    H H25 0.4670 -0.2306 0.7567 0.028 Uiso calc R 1 . .
    C C26 0.40919(6) -0.17697(12) 0.6052(2) 0.0210(4) Uani d . 1 . .
    H H26 0.3830 -0.1986 0.6646 0.025 Uiso calc R 1 . .
    C C27 0.51482(6) -0.04444(13) 0.1937(2) 0.0276(4) Uani d . 1 . .
    H H27A 0.4942 -0.0842 0.1171 0.041 Uiso calc R 1 . .
    H H27B 0.5463 -0.0306 0.1483 0.041 Uiso calc R 1 . .
    H H27C 0.4965 0.0117 0.2082 0.041 Uiso calc R 1 . .
    C C28 0.34597(6) 0.06097(11) 0.4281(2) 0.0192(4) Uani d . 1 . .
    H H28A 0.3745 0.0731 0.3635 0.023 Uiso calc R 1 . .
    H H28B 0.3594 0.0571 0.5467 0.023 Uiso calc R 1 . .
    C C29 0.30904(6) 0.13794(11) 0.4045(2) 0.0253(4) Uani d . 1 . .
    H H29A 0.2825 0.1279 0.4782 0.030 Uiso calc R 1 . .
    H H29B 0.2927 0.1363 0.2887 0.030 Uiso calc R 1 . .
    C C30 0.33070(6) 0.23100(11) 0.4386(2) 0.0179(4) Uani d . 1 . .
    C C31 0.37623(6) 0.24682(12) 0.5333(2) 0.0201(4) Uani d . 1 . .
    H H31 0.3953 0.1972 0.5803 0.024 Uiso calc R 1 . .
    C C32 0.39445(6) 0.33361(11) 0.5607(2) 0.0195(4) Uani d . 1 . .
    H H32 0.4262 0.3431 0.6233 0.023 Uiso calc R 1 . .
    C C33 0.36632(6) 0.40670(11) 0.49654(19) 0.0166(4) Uani d . 1 . .
    C C34 0.32082(6) 0.39336(12) 0.40142(19) 0.0182(4) Uani d . 1 . .
    H H34 0.3015 0.4430 0.3559 0.022 Uiso calc R 1 . .
    C C35 0.30397(6) 0.30552(12) 0.3740(2) 0.0199(4) Uani d . 1 . .
    H H35 0.2728 0.2960 0.3080 0.024 Uiso calc R 1 . .
    C C36 0.35951(6) 0.56700(11) 0.4650(2) 0.0235(4) Uani d . 1 . .
    H H36A 0.3559 0.5629 0.3436 0.035 Uiso calc R 1 . .
    H H36B 0.3776 0.6224 0.5001 0.035 Uiso calc R 1 . .
    H H36C 0.3262 0.5680 0.5039 0.035 Uiso calc R 1 . .
loop_
    _atom_site_aniso_label
    _atom_site_aniso_U_11
    _atom_site_aniso_U_22
    _atom_site_aniso_U_33
    _atom_site_aniso_U_12
    _atom_site_aniso_U_13
    _atom_site_aniso_U_23
    O1 0.0235(7) 0.0120(7) 0.0356(8) -0.0005(6) -0.0020(5) 0.0000(6)
    O2 0.0208(6) 0.0277(8) 0.0267(7) -0.0027(6) 0.0036(5) -0.0061(6)
    O3 0.0244(7) 0.0133(7) 0.0288(7) 0.0011(6) 0.0003(5) -0.0011(5)
    N1 0.0169(7) 0.0131(8) 0.0200(8) 0.0007(6) 0.0000(6) 0.0004(6)
    N2 0.0230(8) 0.0126(8) 0.0241(8) -0.0008(7) 0.0020(6) -0.0007(6)
    N3 0.0212(8) 0.0126(8) 0.0285(9) 0.0008(7) -0.0008(7) 0.0017(7)
    C1 0.0200(9) 0.0159(10) 0.0138(9) -0.0008(8) 0.0031(7) 0.0000(7)
    C2 0.0206(10) 0.0177(10) 0.0205(10) -0.0011(8) 0.0024(7) 0.0003(8)
    C3 0.0187(9) 0.0120(9) 0.0196(9) -0.0007(8) -0.0008(7) 0.0037(7)
    C4 0.0243(10) 0.0133(9) 0.0148(9) -0.0020(8) 0.0001(7) 0.0013(7)
    C5 0.0222(9) 0.0148(10) 0.0191(9) -0.0005(8) 0.0006(7) 0.0013(8)
    C6 0.0218(9) 0.0200(10) 0.0253(10) -0.0024(8) -0.0040(8) 0.0010(8)
    C7 0.0293(10) 0.0204(11) 0.0183(10) 0.0000(9) -0.0046(8) -0.0036(8)
    C8 0.0269(10) 0.0151(10) 0.0205(10) 0.0009(8) 0.0038(8) 0.0003(8)
    C9 0.0265(10) 0.0282(12) 0.0276(11) -0.0013(9) 0.0058(8) -0.0073(9)
    C10 0.0220(9) 0.0150(10) 0.0182(9) -0.0002(8) 0.0027(7) -0.0005(7)
    C11 0.0228(9) 0.0180(10) 0.0188(9) 0.0000(8) 0.0023(7) -0.0017(8)
    C12 0.0221(9) 0.0171(10) 0.0112(9) -0.0003(8) 0.0038(7) 0.0010(7)
    C13 0.0225(10) 0.0181(10) 0.0191(10) -0.0044(8) 0.0020(7) -0.0010(8)
    C14 0.0195(9) 0.0193(10) 0.0218(10) 0.0014(8) 0.0002(7) 0.0008(8)
    C15 0.0240(9) 0.0148(10) 0.0122(9) 0.0025(8) 0.0035(7) 0.0020(7)
    C16 0.0201(9) 0.0194(10) 0.0137(9) -0.0035(8) 0.0006(7) -0.0005(7)
    C17 0.0204(9) 0.0203(10) 0.0162(9) 0.0044(8) 0.0026(7) 0.0039(8)
    C18 0.0307(10) 0.0154(10) 0.0236(10) -0.0050(9) 0.0025(8) -0.0023(8)
    O4 0.0222(6) 0.0125(7) 0.0346(7) 0.0001(6) 0.0016(5) -0.0010(6)
    O5 0.0186(6) 0.0301(8) 0.0274(7) -0.0001(6) 0.0044(5) 0.0034(6)
    O6 0.0244(6) 0.0121(7) 0.0264(7) 0.0008(5) -0.0024(5) 0.0000(5)
    N4 0.0168(7) 0.0117(8) 0.0219(8) 0.0002(6) 0.0029(6) -0.0008(6)
    N5 0.0220(8) 0.0119(8) 0.0263(8) -0.0005(7) 0.0037(6) -0.0028(7)
    N6 0.0172(8) 0.0130(8) 0.0283(9) -0.0007(7) -0.0002(7) -0.0035(7)
    C19 0.0174(9) 0.0148(10) 0.0203(9) 0.0018(8) 0.0048(7) -0.0002(8)
    C20 0.0191(9) 0.0168(10) 0.0194(9) -0.0016(8) 0.0056(7) -0.0016(8)
    C21 0.0171(9) 0.0116(9) 0.0193(9) -0.0007(7) 0.0009(7) -0.0047(7)
    C22 0.0216(9) 0.0127(9) 0.0157(9) 0.0013(8) 0.0004(7) -0.0001(7)
    C23 0.0186(9) 0.0139(9) 0.0206(9) -0.0007(8) 0.0027(7) -0.0051(7)
    C24 0.0207(9) 0.0201(10) 0.0234(10) 0.0048(8) -0.0047(8) -0.0021(8)
    C25 0.0331(11) 0.0190(10) 0.0169(9) 0.0008(9) -0.0017(8) 0.0025(8)
    C26 0.0256(10) 0.0181(10) 0.0194(10) -0.0022(8) 0.0038(8) -0.0005(8)
    C27 0.0273(10) 0.0301(12) 0.0270(11) -0.0023(9) 0.0095(8) 0.0062(9)
    C28 0.0198(9) 0.0160(10) 0.0216(10) -0.0002(8) 0.0012(7) -0.0010(8)
    C29 0.0195(9) 0.0176(11) 0.0381(11) 0.0006(8) 0.0002(8) -0.0051(9)
    C30 0.0181(9) 0.0142(10) 0.0217(10) 0.0013(8) 0.0037(7) -0.0028(8)
    C31 0.0216(9) 0.0147(10) 0.0236(10) 0.0038(8) 0.0014(7) 0.0017(8)
    C32 0.0188(9) 0.0174(10) 0.0212(10) -0.0010(8) -0.0023(7) -0.0004(8)
    C33 0.0204(9) 0.0137(9) 0.0161(9) -0.0033(8) 0.0043(7) -0.0033(7)
    C34 0.0196(9) 0.0154(10) 0.0193(9) 0.0041(8) 0.0009(7) 0.0017(8)
    C35 0.0174(9) 0.0224(11) 0.0192(10) -0.0004(8) -0.0009(7) -0.0016(8)
    C36 0.0317(10) 0.0122(10) 0.0260(10) 0.0016(8) 0.0005(8) 0.0015(8)
_geom_special_details
;
All e.s.d.'s (except the e.s.d. in the dihedral angle between two l.s. planes)
are estimated using the full covariance matrix. The cell e.s.d.'s are taken
into account individually in the estimation of e.s.d.'s in distances, angles
and torsion angles; correlations between e.s.d.'s in cell parameters are only
used when they are defined by crystal symmetry. An approximate (isotropic)
treatment of cell e.s.d.'s is used for estimating e.s.d.'s involving l.s.
planes.
;
loop_
    _geom_bond_atom_site_label_1
    _geom_bond_atom_site_label_2
    _geom_bond_site_symmetry_2
    _geom_bond_distance
    _geom_bond_publ_flag
    O1 C2 . 1.238(2) ?
    O2 C5 . 1.3656(18) ?
    O2 C9 . 1.4248(18) ?
    O3 C15 . 1.3786(19) ?
    O3 C18 . 1.4292(18) ?
    N1 C1 . 1.390(2) ?
    N1 C2 . 1.392(2) ?
    N1 C3 . 1.4323(19) ?
    N2 C1 . 1.2955(19) ?
    N2 N3 . 1.3871(19) ?
    N3 C2 . 1.342(2) ?
    N3 H3N . 0.972(18) ?
    C1 C10 . 1.488(2) ?
    C3 C8 . 1.385(2) ?
    C3 C4 . 1.388(2) ?
    C4 C5 . 1.384(2) ?
    C4 H4 . 0.9500 ?
    C5 C6 . 1.392(2) ?
    C6 C7 . 1.377(2) ?
    C6 H6 . 0.9500 ?
    C7 C8 . 1.386(2) ?
    C7 H7 . 0.9500 ?
    C8 H8 . 0.9500 ?
    C9 H9A . 0.9800 ?
    C9 H9B . 0.9800 ?
    C9 H9C . 0.9800 ?
    C10 C11 . 1.528(2) ?
    C10 H10A . 0.9900 ?
    C10 H10B . 0.9900 ?
    C11 C12 . 1.518(2) ?
    C11 H11A . 0.9900 ?
    C11 H11B . 0.9900 ?
    C12 C13 . 1.383(2) ?
    C12 C17 . 1.389(2) ?
    C13 C14 . 1.385(2) ?
    C13 H13 . 0.9500 ?
    C14 C15 . 1.388(2) ?
    C14 H14 . 0.9500 ?
    C15 C16 . 1.381(2) ?
    C16 C17 . 1.391(2) ?
    C16 H16 . 0.9500 ?
    C17 H17 . 0.9500 ?
    C18 H18A . 0.9800 ?
    C18 H18B . 0.9800 ?
    C18 H18C . 0.9800 ?
    O4 C20 . 1.236(2) ?
    O5 C23 . 1.3677(18) ?
    O5 C27 . 1.4272(19) ?
    O6 C33 . 1.3810(19) ?
    O6 C36 . 1.4328(19) ?
    N4 C19 . 1.387(2) ?
    N4 C20 . 1.387(2) ?
    N4 C21 . 1.4354(19) ?
    N5 C19 . 1.2971(19) ?
    N5 N6 . 1.3947(18) ?
    N6 C20 . 1.343(2) ?
    N6 H6N . 0.931(16) ?
    C19 C28 . 1.486(2) ?
    C21 C26 . 1.382(2) ?
    C21 C22 . 1.390(2) ?
    C22 C23 . 1.381(2) ?
    C22 H22 . 0.9500 ?
    C23 C24 . 1.394(2) ?
    C24 C25 . 1.377(2) ?
    C24 H24 . 0.9500 ?
    C25 C26 . 1.383(2) ?
    C25 H25 . 0.9500 ?
    C26 H26 . 0.9500 ?
    C27 H27A . 0.9800 ?
    C27 H27B . 0.9800 ?
    C27 H27C . 0.9800 ?
    C28 C29 . 1.508(2) ?
    C28 H28A . 0.9900 ?
    C28 H28B . 0.9900 ?
    C29 C30 . 1.510(2) ?
    C29 H29A . 0.9900 ?
    C29 H29B . 0.9900 ?
    C30 C31 . 1.385(2) ?
    C30 C35 . 1.386(2) ?
    C31 C32 . 1.385(2) ?
    C31 H31 . 0.9500 ?
    C32 C33 . 1.387(2) ?
    C32 H32 . 0.9500 ?
    C33 C34 . 1.381(2) ?
    C34 C35 . 1.388(2) ?
    C34 H34 . 0.9500 ?
    C35 H35 . 0.9500 ?
    C36 H36A . 0.9800 ?
    C36 H36B . 0.9800 ?
    C36 H36C . 0.9800 ?
loop_
    _geom_angle_atom_site_label_1
    _geom_angle_atom_site_label_2
    _geom_angle_atom_site_label_3
    _geom_angle_site_symmetry_1
    _geom_angle_site_symmetry_3
    _geom_angle
    _geom_angle_publ_flag
    C5 O2 C9 . . 117.80(12) ?
    C15 O3 C18 . . 117.49(12) ?
    C1 N1 C2 . . 107.42(13) ?
    C1 N1 C3 . . 128.95(14) ?
    C2 N1 C3 . . 123.41(14) ?
    C1 N2 N3 . . 104.94(14) ?
    C2 N3 N2 . . 112.82(14) ?
    C2 N3 H3N . . 124.9(11) ?
    N2 N3 H3N . . 121.2(11) ?
    N2 C1 N1 . . 110.98(15) ?
    N2 C1 C10 . . 122.56(15) ?
    N1 C1 C10 . . 126.46(14) ?
    O1 C2 N3 . . 128.76(16) ?
    O1 C2 N1 . . 127.46(15) ?
    N3 C2 N1 . . 103.78(14) ?
    C8 C3 C4 . . 121.78(15) ?
    C8 C3 N1 . . 119.09(14) ?
    C4 C3 N1 . . 119.09(14) ?
    C5 C4 C3 . . 118.80(15) ?
    C5 C4 H4 . . 120.6 ?
    C3 C4 H4 . . 120.6 ?
    O2 C5 C4 . . 124.17(15) ?
    O2 C5 C6 . . 115.64(14) ?
    C4 C5 C6 . . 120.16(16) ?
    C7 C6 C5 . . 119.97(16) ?
    C7 C6 H6 . . 120.0 ?
    C5 C6 H6 . . 120.0 ?
    C6 C7 C8 . . 120.93(16) ?
    C6 C7 H7 . . 119.5 ?
    C8 C7 H7 . . 119.5 ?
    C3 C8 C7 . . 118.34(16) ?
    C3 C8 H8 . . 120.8 ?
    C7 C8 H8 . . 120.8 ?
    O2 C9 H9A . . 109.5 ?
    O2 C9 H9B . . 109.5 ?
    H9A C9 H9B . . 109.5 ?
    O2 C9 H9C . . 109.5 ?
    H9A C9 H9C . . 109.5 ?
    H9B C9 H9C . . 109.5 ?
    C1 C10 C11 . . 116.39(14) ?
    C1 C10 H10A . . 108.2 ?
    C11 C10 H10A . . 108.2 ?
    C1 C10 H10B . . 108.2 ?
    C11 C10 H10B . . 108.2 ?
    H10A C10 H10B . . 107.3 ?
    C12 C11 C10 . . 110.39(13) ?
    C12 C11 H11A . . 109.6 ?
    C10 C11 H11A . . 109.6 ?
    C12 C11 H11B . . 109.6 ?
    C10 C11 H11B . . 109.6 ?
    H11A C11 H11B . . 108.1 ?
    C13 C12 C17 . . 117.66(16) ?
    C13 C12 C11 . . 121.60(15) ?
    C17 C12 C11 . . 120.68(14) ?
    C12 C13 C14 . . 121.03(16) ?
    C12 C13 H13 . . 119.5 ?
    C14 C13 H13 . . 119.5 ?
    C13 C14 C15 . . 120.43(15) ?
    C13 C14 H14 . . 119.8 ?
    C15 C14 H14 . . 119.8 ?
    O3 C15 C16 . . 125.02(15) ?
    O3 C15 C14 . . 115.36(14) ?
    C16 C15 C14 . . 119.60(16) ?
    C15 C16 C17 . . 119.05(16) ?
    C15 C16 H16 . . 120.5 ?
    C17 C16 H16 . . 120.5 ?
    C12 C17 C16 . . 122.20(15) ?
    C12 C17 H17 . . 118.9 ?
    C16 C17 H17 . . 118.9 ?
    O3 C18 H18A . . 109.5 ?
    O3 C18 H18B . . 109.5 ?
    H18A C18 H18B . . 109.5 ?
    O3 C18 H18C . . 109.5 ?
    H18A C18 H18C . . 109.5 ?
    H18B C18 H18C . . 109.5 ?
    C23 O5 C27 . . 117.02(12) ?
    C33 O6 C36 . . 116.64(12) ?
    C19 N4 C20 . . 107.44(13) ?
    C19 N4 C21 . . 128.77(14) ?
    C20 N4 C21 . . 123.53(14) ?
    C19 N5 N6 . . 104.34(13) ?
    C20 N6 N5 . . 112.79(13) ?
    C20 N6 H6N . . 126.3(11) ?
    N5 N6 H6N . . 120.7(11) ?
    N5 C19 N4 . . 111.47(15) ?
    N5 C19 C28 . . 125.42(15) ?
    N4 C19 C28 . . 123.08(14) ?
    O4 C20 N6 . . 129.45(16) ?
    O4 C20 N4 . . 126.59(15) ?
    N6 C20 N4 . . 103.95(14) ?
    C26 C21 C22 . . 121.84(15) ?
    C26 C21 N4 . . 119.46(15) ?
    C22 C21 N4 . . 118.64(14) ?
    C23 C22 C21 . . 118.69(15) ?
    C23 C22 H22 . . 120.7 ?
    C21 C22 H22 . . 120.7 ?
    O5 C23 C22 . . 124.15(15) ?
    O5 C23 C24 . . 115.53(14) ?
    C22 C23 C24 . . 120.28(15) ?
    C25 C24 C23 . . 119.69(15) ?
    C25 C24 H24 . . 120.2 ?
    C23 C24 H24 . . 120.2 ?
    C24 C25 C26 . . 121.12(16) ?
    C24 C25 H25 . . 119.4 ?
    C26 C25 H25 . . 119.4 ?
    C25 C26 C21 . . 118.37(16) ?
    C25 C26 H26 . . 120.8 ?
    C21 C26 H26 . . 120.8 ?
    O5 C27 H27A . . 109.5 ?
    O5 C27 H27B . . 109.5 ?
    H27A C27 H27B . . 109.5 ?
    O5 C27 H27C . . 109.5 ?
    H27A C27 H27C . . 109.5 ?
    H27B C27 H27C . . 109.5 ?
    C19 C28 C29 . . 112.07(13) ?
    C19 C28 H28A . . 109.2 ?
    C29 C28 H28A . . 109.2 ?
    C19 C28 H28B . . 109.2 ?
    C29 C28 H28B . . 109.2 ?
    H28A C28 H28B . . 107.9 ?
    C28 C29 C30 . . 115.81(13) ?
    C28 C29 H29A . . 108.3 ?
    C30 C29 H29A . . 108.3 ?
    C28 C29 H29B . . 108.3 ?
    C30 C29 H29B . . 108.3 ?
    H29A C29 H29B . . 107.4 ?
    C31 C30 C35 . . 117.32(16) ?
    C31 C30 C29 . . 123.49(15) ?
    C35 C30 C29 . . 119.19(14) ?
    C30 C31 C32 . . 121.21(16) ?
    C30 C31 H31 . . 119.4 ?
    C32 C31 H31 . . 119.4 ?
    C31 C32 C33 . . 119.94(15) ?
    C31 C32 H32 . . 120.0 ?
    C33 C32 H32 . . 120.0 ?
    C34 C33 O6 . . 124.08(15) ?
    C34 C33 C32 . . 120.34(16) ?
    O6 C33 C32 . . 115.58(14) ?
    C33 C34 C35 . . 118.32(16) ?
    C33 C34 H34 . . 120.8 ?
    C35 C34 H34 . . 120.8 ?
    C30 C35 C34 . . 122.85(15) ?
    C30 C35 H35 . . 118.6 ?
    C34 C35 H35 . . 118.6 ?
    O6 C36 H36A . . 109.5 ?
    O6 C36 H36B . . 109.5 ?
    H36A C36 H36B . . 109.5 ?
    O6 C36 H36C . . 109.5 ?
    H36A C36 H36C . . 109.5 ?
    H36B C36 H36C . . 109.5 ?
loop_
    _geom_torsion_atom_site_label_1
    _geom_torsion_atom_site_label_2
    _geom_torsion_atom_site_label_3
    _geom_torsion_atom_site_label_4
    _geom_torsion_site_symmetry_1
    _geom_torsion_site_symmetry_2
    _geom_torsion_site_symmetry_3
    _geom_torsion_site_symmetry_4
    _geom_torsion
    _geom_torsion_publ_flag
    C1 N2 N3 C2 . . . . 1.75(19) ?
    N3 N2 C1 N1 . . . . -0.14(17) ?
    N3 N2 C1 C10 . . . . -179.76(14) ?
    C2 N1 C1 N2 . . . . -1.41(18) ?
    C3 N1 C1 N2 . . . . -176.04(14) ?
    C2 N1 C1 C10 . . . . 178.19(15) ?
    C3 N1 C1 C10 . . . . 3.6(3) ?
    N2 N3 C2 O1 . . . . 176.86(16) ?
    N2 N3 C2 N1 . . . . -2.54(18) ?
    C1 N1 C2 O1 . . . . -177.09(17) ?
    C3 N1 C2 O1 . . . . -2.1(3) ?
    C1 N1 C2 N3 . . . . 2.33(17) ?
    C3 N1 C2 N3 . . . . 177.33(13) ?
    C1 N1 C3 C8 . . . . -125.99(18) ?
    C2 N1 C3 C8 . . . . 60.1(2) ?
    C1 N1 C3 C4 . . . . 56.1(2) ?
    C2 N1 C3 C4 . . . . -117.72(18) ?
    C8 C3 C4 C5 . . . . 1.4(2) ?
    N1 C3 C4 C5 . . . . 179.21(14) ?
    C9 O2 C5 C4 . . . . 6.1(2) ?
    C9 O2 C5 C6 . . . . -172.28(15) ?
    C3 C4 C5 O2 . . . . -179.94(15) ?
    C3 C4 C5 C6 . . . . -1.6(2) ?
    O2 C5 C6 C7 . . . . 179.35(15) ?
    C4 C5 C6 C7 . . . . 0.9(3) ?
    C5 C6 C7 C8 . . . . 0.1(3) ?
    C4 C3 C8 C7 . . . . -0.4(2) ?
    N1 C3 C8 C7 . . . . -178.24(15) ?
    C6 C7 C8 C3 . . . . -0.3(3) ?
    N2 C1 C10 C11 . . . . -104.32(18) ?
    N1 C1 C10 C11 . . . . 76.1(2) ?
    C1 C10 C11 C12 . . . . 167.77(14) ?
    C10 C11 C12 C13 . . . . 103.80(17) ?
    C10 C11 C12 C17 . . . . -73.44(18) ?
    C17 C12 C13 C14 . . . . 0.6(2) ?
    C11 C12 C13 C14 . . . . -176.69(15) ?
    C12 C13 C14 C15 . . . . -1.3(2) ?
    C18 O3 C15 C16 . . . . -2.5(2) ?
    C18 O3 C15 C14 . . . . 176.08(13) ?
    C13 C14 C15 O3 . . . . -177.57(14) ?
    C13 C14 C15 C16 . . . . 1.1(2) ?
    O3 C15 C16 C17 . . . . 178.24(15) ?
    C14 C15 C16 C17 . . . . -0.3(2) ?
    C13 C12 C17 C16 . . . . 0.2(2) ?
    C11 C12 C17 C16 . . . . 177.54(15) ?
    C15 C16 C17 C12 . . . . -0.3(2) ?
    C19 N5 N6 C20 . . . . -0.04(18) ?
    N6 N5 C19 N4 . . . . -0.11(18) ?
    N6 N5 C19 C28 . . . . -178.32(15) ?
    C20 N4 C19 N5 . . . . 0.22(18) ?
    C21 N4 C19 N5 . . . . 174.33(14) ?
    C20 N4 C19 C28 . . . . 178.48(14) ?
    C21 N4 C19 C28 . . . . -7.4(2) ?
    N5 N6 C20 O4 . . . . -179.34(16) ?
    N5 N6 C20 N4 . . . . 0.17(18) ?
    C19 N4 C20 O4 . . . . 179.31(16) ?
    C21 N4 C20 O4 . . . . 4.8(3) ?
    C19 N4 C20 N6 . . . . -0.23(16) ?
    C21 N4 C20 N6 . . . . -174.72(13) ?
    C19 N4 C21 C26 . . . . 121.19(18) ?
    C20 N4 C21 C26 . . . . -65.6(2) ?
    C19 N4 C21 C22 . . . . -61.6(2) ?
    C20 N4 C21 C22 . . . . 111.66(18) ?
    C26 C21 C22 C23 . . . . 0.5(2) ?
    N4 C21 C22 C23 . . . . -176.62(14) ?
    C27 O5 C23 C22 . . . . -5.2(2) ?
    C27 O5 C23 C24 . . . . 172.59(15) ?
    C21 C22 C23 O5 . . . . 177.57(15) ?
    C21 C22 C23 C24 . . . . -0.1(2) ?
    O5 C23 C24 C25 . . . . -178.55(15) ?
    C22 C23 C24 C25 . . . . -0.7(3) ?
    C23 C24 C25 C26 . . . . 1.1(3) ?
    C24 C25 C26 C21 . . . . -0.7(3) ?
    C22 C21 C26 C25 . . . . -0.1(3) ?
    N4 C21 C26 C25 . . . . 176.97(15) ?
    N5 C19 C28 C29 . . . . 5.5(2) ?
    N4 C19 C28 C29 . . . . -172.56(15) ?
    C19 C28 C29 C30 . . . . -173.76(14) ?
    C28 C29 C30 C31 . . . . -19.9(2) ?
    C28 C29 C30 C35 . . . . 160.65(15) ?
    C35 C30 C31 C32 . . . . -0.6(2) ?
    C29 C30 C31 C32 . . . . 179.94(15) ?
    C30 C31 C32 C33 . . . . 1.8(2) ?
    C36 O6 C33 C34 . . . . -1.8(2) ?
    C36 O6 C33 C32 . . . . 178.02(14) ?
    C31 C32 C33 C34 . . . . -1.8(2) ?
    C31 C32 C33 O6 . . . . 178.34(14) ?
    O6 C33 C34 C35 . . . . -179.42(14) ?
    C32 C33 C34 C35 . . . . 0.8(2) ?
    C31 C30 C35 C34 . . . . -0.5(2) ?
    C29 C30 C35 C34 . . . . 179.00(15) ?
    C33 C34 C35 C30 . . . . 0.4(2) ?
loop_
    _geom_hbond_atom_site_label_D
    _geom_hbond_atom_site_label_H
    _geom_hbond_atom_site_label_A
    _geom_hbond_site_symmetry_A
    _geom_hbond_distance_DH
    _geom_hbond_distance_HA
    _geom_hbond_distance_DA
    _geom_hbond_angle_DHA
    N3 H3N O4 2_665 0.972(18) 1.784(19) 2.7463(18) 169.6(17)
    N6 H6N O1 2_635 0.931(16) 1.936(17) 2.8429(18) 164.2(16)
data_global
_journal_date_recd_electronic     2009-01-11
_journal_date_accepted     2009-01-22
_journal_name_full     'Acta Crystallographica, Section E'
_journal_year     2009
_journal_volume     65
_journal_issue      2
_journal_page_first     o387
_journal_page_last     o387
_journal_paper_category     QO
_journal_coeditor_code     RZ2291
_publ_contact_author_name     ' GHULAM QADEER'
_publ_contact_author_address
;
DEPARTMENT OF CHEMISTRY,
QUAID-I-AZAM UNIVERSITY,
ISLAMABAD 45320,
PAKISTAN
;
_publ_contact_author_email     qadeerqau@yahoo.com
_publ_contact_author_fax     '92-51-2873869'
_publ_contact_author_phone     '92-51-4533289'
_publ_section_title
;\
4-(3-Methoxyphenyl)-3-[2-(4-methoxyphenyl)ethyl]-1<i>H</i>-1,2,4-triazol-\
5(4<i>H</i>)-one
;
loop_
    _publ_author_name
    _publ_author_footnote
    _publ_author_address
    'Muhammad Hanif' .
;
Department of Chemistry,
Quaid-i-Azam University,
Islamabad 45320,
Pakistan
;
    'Ghulam Qadeer' .
;
Department of Chemistry,
Quaid-i-Azam University,
Islamabad 45320,
Pakistan
;
    'Nasim Hasan Rama' .
;
Department of Chemistry,
Quaid-i-Azam University,
Islamabad 45320,
Pakistan
;
    'Javeed Akhtar ' .
;
The Manchester Materials Science Centre and Department of Chemistry,
University of Manchester,
Oxford Road, Manchester M13 9PL,
England
;
    'Madeleine Helliwell' .
;
The Manchester Materials Science Centre and Department of Chemistry,
University of Manchester,
Oxford Road, Manchester M13 9PL,
England
;
