# Supplementary material for: 4-(3-Methoxy­phen­yl)-3-[2-(4-methoxy­phen­yl)eth­yl]-1H-1,2,4-triazol-5(4H)-one
Source: Acta Crystallogr Sect E Struct Rep Online. 2009 Jan 28;65(Pt 2):o387. doi: 10.1107/S1600536809002840 (PMC2968207; doi:10.1107/S1600536809002840)
Supplement: Supplementary file 2 [file e-65-0o387-Isup2.hkl]

# 
# h,k,l, Fc-squared, Fo-squared, sigma(Fo-squared) and status flag 
# 
data_I
_shelx_title ' s3121 in P2(1)/c' 
_shelx_refln_list_code          4 
_shelx_F_calc_maximum      625.07 
_exptl_crystal_F_000      1376.00 
_reflns_d_resolution_high  0.7997 
 
loop_ 
 _symmetry_equiv_pos_as_xyz 
 'x, y, z' 
 '-x, y+1/2, -z+1/2' 
 '-x, -y, -z' 
 'x, -y-1/2, z-1/2' 
 
_cell_length_a    26.7841 
_cell_length_b    14.8243 
_cell_length_c     8.1108 
_cell_angle_alpha  90.000 
_cell_angle_beta   96.522 
_cell_angle_gamma  90.000 
 
_shelx_F_squared_multiplier     1.000 
 
loop_ 
 _refln_index_h 
 _refln_index_k 
 _refln_index_l 
 _refln_F_squared_calc 
 _refln_F_squared_meas 
 _refln_F_squared_sigma 
 _refln_observed_status 
   3   0   0       52.14       74.15      5.86 o 
   4   0   0    10815.87    10271.02    343.68 o 
   5   0   0      230.64      198.81     10.29 o 
   6   0   0    58417.50    54226.77   1725.94 o 
   7   0   0       56.57       69.21      8.52 o 
   8   0   0     1462.79     1331.74     43.46 o 
   9   0   0       57.87       47.82      8.77 o 
  10   0   0    13621.99    13474.93    304.87 o 
  11   0   0     1779.37     1633.17     42.41 o 
  12   0   0     3770.70     3933.25    183.16 o 
  13   0   0        3.79       40.50     22.89 o 
  14   0   0     9055.28     9794.89    119.53 o 
  15   0   0      178.71      209.73     20.64 o 
  16   0   0     1825.31     1768.48     81.48 o 
  17   0   0        0.14       29.22     12.85 o 
  18   0   0      283.00      321.53     26.63 o 
  19   0   0      248.38      287.04     25.48 o 
  20   0   0        7.88       31.75     19.85 o 
  21   0   0       62.04       72.74     24.07 o 
  22   0   0        0.28       28.81     21.13 o 
  23   0   0      557.30      618.06     82.76 o 
  24   0   0     1514.99     1355.87    123.26 o 
  25   0   0     2751.09     2708.21    176.09 o 
  26   0   0      194.77      306.39     68.67 o 
  27   0   0      984.12     1003.69    116.22 o 
  28   0   0       93.18       93.33     56.35 o 
  29   0   0       17.73      167.28     65.15 o 
  30   0   0        1.71       -3.52     44.02 o 
  31   0   0       34.28       40.50     49.30 o 
  32   0   0        5.09       44.02     51.07 o 
  33   0   0        1.15       52.83     56.35 o 
   2   1   0      144.88      119.47      5.47 o 
   3   1   0      356.27      360.02     10.71 o 
   4   1   0       53.66       58.78      5.67 o 
   5   1   0    20352.47    18893.28    573.38 o 
   6   1   0     1117.89     1054.85     26.42 o 
   7   1   0      152.25      162.74      8.30 o 
   8   1   0      102.62       97.05      6.91 o 
   9   1   0       80.55       84.84      7.03 o 
  10   1   0     2048.44     1908.95     62.71 o 
  11   1   0      584.15      557.54     18.09 o 
  12   1   0      735.23      713.98     22.18 o 
  13   1   0       33.97       41.31      8.60 o 
  14   1   0     3256.54     3351.14     71.92 o 
  15   1   0       48.93       37.27      9.21 o 
  16   1   0      248.01      222.27     14.95 o 
  17   1   0        2.75        5.87      8.48 o 
  18   1   0       54.29       61.42     11.03 o 
  19   1   0       56.22       78.67     14.07 o 
  20   1   0      127.39      125.46     16.72 o 
  21   1   0       51.00       49.08     13.95 o 
  22   1   0        7.18       18.20     16.24 o 
  23   1   0       54.17      117.83     25.74 o 
  24   1   0     2448.85     2395.54    169.04 o 
  25   1   0       12.43       22.11     27.50 o 
  26   1   0      504.81      482.64     58.52 o 
  27   1   0       27.82       22.17     27.31 o 
  28   1   0      460.35      386.84     57.23 o 
  30   1   0       14.64      -14.57     33.82 o 
  31   1   0        2.82       55.72     38.54 o 
  32   1   0        2.63       17.91     39.79 o 
  33   1   0       78.35      179.82     51.00 o 
   0   2   0      449.73      406.76     22.89 o 
   1   2   0       16.01       20.36      4.98 o 
   2   2   0     1344.58     1328.74     24.32 o 
   3   2   0        2.18        3.14      3.66 o 
   4   2   0      494.27      527.83     20.84 o 
   5   2   0      881.13      763.12     20.55 o 
   6   2   0     2192.69     1750.98     50.07 o 
   7   2   0     1435.41     1407.14     46.77 o 
   8   2   0    16475.55    16990.06    485.35 o 
   9   2   0      254.12      264.66     11.67 o 
  10   2   0     3503.08     3582.33     91.81 o 
  11   2   0     1335.68     1372.60     40.24 o 
  12   2   0      474.06      477.08     16.90 o 
  13   2   0       33.36       14.32      7.52 o 
  14   2   0     2522.05     2622.88     60.24 o 
  15   2   0      240.80      232.03     14.28 o 
  16   2   0      125.10      120.13     11.70 o 
  17   2   0     1870.41     1715.62     64.15 o 
  18   2   0      834.76      824.52     33.13 o 
  19   2   0      193.02      196.68     19.38 o 
  20   2   0     1082.05     1091.92     40.32 o 
  21   2   0       92.02       92.41     16.38 o 
  22   2   0      602.91      647.43     38.96 o 
  23   2   0     1164.97     1093.95     60.04 o 
  24   2   0        5.52       64.25     24.02 o 
  25   2   0     1567.49     1501.77     94.60 o 
  26   2   0       51.23       93.23     35.47 o 
  27   2   0       37.16       22.67     29.57 o 
  28   2   0       53.34       47.14     32.30 o 
  29   2   0      150.41      121.79     41.59 o 
  30   2   0      103.51      141.58     47.93 o 
  31   2   0       28.50      -18.27     34.80 o 
  32   2   0       59.38       51.17     50.18 o 
  33   2   0       17.75       46.09     39.79 o 
   1   3   0     3882.95     3758.24     60.15 o 
   2   3   0        5.63       10.10      5.48 o 
   3   3   0       45.25       60.01      7.69 o 
   4   3   0     1010.20      954.14     41.56 o 
   5   3   0     1668.67     1698.88     41.68 o 
   6   3   0      637.89      584.01     16.32 o 
   7   3   0    13474.85    13695.94    528.14 o 
   8   3   0      646.68      625.84     23.54 o 
   9   3   0       26.05       16.82      8.33 o 
  10   3   0      215.41      227.18     16.49 o 
  11   3   0     4662.92     4852.87     71.99 o 
  12   3   0     2072.48     2197.50     57.95 o 
  13   3   0       23.24        7.21      6.50 o 
  14   3   0     1041.44     1072.30     36.44 o 
  15   3   0      825.22      779.62     30.41 o 
  16   3   0      126.42      131.55     15.06 o 
  17   3   0     1129.40     1102.81     57.10 o 
  18   3   0       36.00       25.92     11.65 o 
  19   3   0        7.44        9.09     12.12 o 
  20   3   0     1795.83     1788.12     59.78 o 
  21   3   0      205.74      199.40     24.27 o 
  22   3   0       45.98       38.12     19.57 o 
  23   3   0       25.87       21.73     17.97 o 
  24   3   0      626.31      554.35     46.30 o 
  25   3   0      742.43      686.08     66.61 o 
  26   3   0      405.14      420.46     55.31 o 
  27   3   0        8.71       -2.22     28.56 o 
  28   3   0        0.20        9.35     34.22 o 
  29   3   0        9.80        8.56     35.47 o 
  30   3   0       17.77       33.46     38.06 o 
  31   3   0        2.25       65.47     41.59 o 
  32   3   0      723.47      919.38     89.54 o 
   0   4   0    13462.43    13553.39    197.22 o 
   1   4   0       51.76       52.65     10.53 o 
   2   4   0     4409.87     4839.29     66.20 o 
   3   4   0        6.94        3.26      5.93 o 
   4   4   0     2110.14     2072.94     45.98 o 
   5   4   0      514.23      499.27     40.04 o 
   6   4   0        3.42       10.47      5.71 o 
   7   4   0     2223.34     2286.44     72.93 o 
   8   4   0     2403.56     2521.58     76.00 o 
   9   4   0     1010.82     1016.43     40.92 o 
  10   4   0     1151.22     1158.44     36.85 o 
  11   4   0        0.07        3.60     10.51 o 
  12   4   0     2313.72     2371.06     54.50 o 
  13   4   0        6.37        6.53     10.51 o 
  14   4   0      951.77      969.37     37.25 o 
  15   4   0     1255.43     1195.82     57.19 o 
  16   4   0      868.54      895.31     38.21 o 
  17   4   0     1418.64     1361.40     57.37 o 
  18   4   0      396.90      376.70     30.98 o 
  19   4   0      163.67      143.99     18.60 o 
  20   4   0       44.92       42.89     18.06 o 
  21   4   0     3753.35     3523.09     88.36 o 
  22   4   0       36.33       50.29     19.27 o 
  23   4   0     2348.99     2105.25     71.68 o 
  24   4   0       30.18       26.19     19.81 o 
  25   4   0      140.15      142.34     30.54 o 
  26   4   0      627.85      685.11     68.45 o 
  27   4   0      694.58      627.52     69.59 o 
  28   4   0       18.53       62.52     39.21 o 
  29   4   0      274.50      261.25     54.07 o 
  30   4   0      116.11       98.26     45.78 o 
  31   4   0      780.27     1013.29     92.76 o 
  32   4   0        0.94       -5.58     36.34 o 
   1   5   0       94.54       86.51     17.61 o 
   2   5   0       88.59       88.35     11.39 o 
   3   5   0     7349.26     7764.97    148.28 o 
   4   5   0        1.20        6.16      7.25 o 
   5   5   0      281.46      250.96     17.07 o 
   6   5   0       21.85       34.77      8.95 o 
   7   5   0     3190.81     3525.98    157.96 o 
   8   5   0      207.23      217.14     15.42 o 
   9   5   0     8133.00     8694.09    226.40 o 
  10   5   0        0.18        4.84     11.09 o 
  11   5   0     2742.93     2778.06    100.58 o 
  12   5   0      814.79      793.37     41.28 o 
  13   5   0     1505.30     1621.94     66.39 o 
  14   5   0      500.92      560.29     30.97 o 
  15   5   0      260.39      243.84     22.30 o 
  16   5   0      881.03      871.82     50.07 o 
  17   5   0      204.78      203.18     22.52 o 
  18   5   0      106.29      115.88     19.28 o 
  19   5   0     1281.79     1232.59     56.43 o 
  20   5   0      515.95      493.91     35.40 o 
  21   5   0     1699.25     1654.53     63.02 o 
  22   5   0       58.18       68.73     20.14 o 
  23   5   0      305.22      349.26     33.60 o 
  24   5   0       85.55      105.87     23.84 o 
  25   5   0      256.61      301.52     32.85 o 
  26   5   0      614.94      737.15     56.61 o 
  27   5   0      165.84      128.03     42.11 o 
  28   5   0       57.21       72.31     39.21 o 
  29   5   0        2.76       26.05     35.85 o 
  30   5   0      709.36      698.41     78.18 o 
  31   5   0       13.30       -0.16     34.22 o 
  32   5   0       16.29       -3.52     54.59 o 
   0   6   0     3130.60     3224.15    112.70 o 
   1   6   0       85.46      100.81     17.43 o 
   2   6   0       72.31      102.56     14.16 o 
   3   6   0      107.68      100.11     14.16 o 
   4   6   0      313.17      408.88     24.84 o 
   5   6   0      745.10      785.97     35.01 o 
   6   6   0    14461.05    16051.95    227.88 o 
   7   6   0     1786.34     1870.71     53.28 o 
   8   6   0      419.22      451.75     28.87 o 
   9   6   0     2230.32     2330.38    118.11 o 
  10   6   0     4457.41     4790.43    173.28 o 
  11   6   0     3831.20     3798.15     90.08 o 
  12   6   0      635.71      583.42     37.95 o 
  13   6   0       53.73       54.74     16.70 o 
  14   6   0     1110.22     1146.79     53.52 o 
  15   6   0        5.45       -4.80     15.57 o 
  16   6   0        0.80       -5.92     16.20 o 
  17   6   0       96.31       88.94     23.03 o 
  18   6   0      480.38      455.46     40.12 o 
  19   6   0      230.36      205.55     29.81 o 
  20   6   0     2010.73     2072.68     81.28 o 
  21   6   0      574.69      578.87     46.74 o 
  22   6   0       29.44       37.60     19.49 o 
  23   6   0       30.92       34.85     20.03 o 
  24   6   0       42.96       69.39     21.81 o 
  25   6   0      639.45      682.48     46.76 o 
  26   6   0      214.82      240.57     32.55 o 
  27   6   0      714.48      629.28     71.59 o 
  28   6   0       17.06       66.86     40.45 o 
  29   6   0        0.00        6.02     37.29 o 
  30   6   0      158.79      194.03     51.57 o 
  31   6   0      243.05      373.98     61.55 o 
   1   7   0     1296.33     1298.72     55.31 o 
   2   7   0        4.57       11.79     11.32 o 
   3   7   0     2711.00     3054.78     69.85 o 
   4   7   0      118.17      122.99     16.80 o 
   5   7   0       12.72       28.58     12.68 o 
   6   7   0       66.08       89.09     15.16 o 
   7   7   0      384.18      426.98     30.08 o 
   8   7   0        3.44       16.66     10.43 o 
   9   7   0        6.50       10.22     10.79 o 
  10   7   0       79.40      107.08     14.10 o 
  11   7   0       54.45       62.15     21.13 o 
  12   7   0      129.17      101.62     36.10 o 
  13   7   0      417.51      425.08     48.42 o 
  14   7   0       39.18       32.92     16.58 o 
  15   7   0      283.46      288.85     32.18 o 
  16   7   0      110.72      125.91     24.64 o 
  17   7   0      233.53      216.61     31.04 o 
  18   7   0      245.80      270.80     32.80 o 
  19   7   0      142.35      145.43     29.45 o 
  20   7   0     1202.91     1279.54     67.08 o 
  21   7   0      777.14      799.14     55.14 o 
  22   7   0     5953.51     5706.11    143.57 o 
  23   7   0      491.93      499.58     47.05 o 
  24   7   0      155.17      141.24     26.48 o 
  25   7   0      456.38      434.93     39.94 o 
  26   7   0       25.35       47.62     24.08 o 
  27   7   0        5.34       19.06     23.74 o 
  28   7   0        2.05       43.29     34.22 o 
  29   7   0       87.70      113.79     42.62 o 
  30   7   0       37.63       74.01     49.30 o 
   0   8   0      575.49      721.96     63.39 o 
   1   8   0       22.64       27.50     16.04 o 
   2   8   0     3060.25     3203.76     76.69 o 
   3   8   0       15.62       26.72     12.68 o 
   4   8   0     1322.30     1308.24     65.56 o 
   5   8   0        1.27        0.86     11.09 o 
   6   8   0       41.61       41.05     13.14 o 
   7   8   0        1.85       18.49     11.65 o 
   8   8   0       20.50       53.79     14.24 o 
   9   8   0      110.66      111.45     15.56 o 
  10   8   0      484.87      395.95     45.78 o 
  11   8   0      138.15      102.13     29.05 o 
  12   8   0      137.13      166.55     31.05 o 
  13   8   0      832.72      875.15     62.22 o 
  14   8   0     3686.34     3723.59    290.54 o 
  15   8   0      208.77      225.59     37.29 o 
  16   8   0      887.27      900.93     66.54 o 
  17   8   0      904.23      895.65     68.48 o 
  18   8   0      405.44      392.68     49.76 o 
  19   8   0      426.71      442.84     42.67 o 
  20   8   0     2460.98     2405.63    150.59 o 
  21   8   0        7.10       37.43     23.34 o 
  22   8   0      143.53      114.31     29.34 o 
  23   8   0       31.48       22.49     24.02 o 
  24   8   0       11.89       24.10     24.98 o 
  25   8   0       82.48       49.32     24.60 o 
  26   8   0        2.29        1.49     21.29 o 
  27   8   0       62.47       73.60     27.26 o 
  28   8   0       24.57       35.41     30.83 o 
  29   8   0        3.84       15.08     36.37 o 
   1   9   0     1934.28     2034.91     65.30 o 
   2   9   0        1.30        7.77     11.97 o 
   3   9   0     5456.53     5655.15    108.46 o 
   4   9   0       14.97        2.73     12.11 o 
   5   9   0        2.79        3.82     12.56 o 
   6   9   0      166.73      164.75     20.56 o 
   7   9   0      506.73      519.50     33.41 o 
   8   9   0      864.74      846.20     52.89 o 
   9   9   0      779.90      631.87     52.25 o 
  10   9   0        7.73       34.99     19.27 o 
  11   9   0      144.86      149.37     32.58 o 
  12   9   0       96.90       75.43     26.58 o 
  13   9   0     1682.93     1707.65    125.90 o 
  14   9   0       12.86       24.56     23.27 o 
  15   9   0     1031.13     1017.25    106.53 o 
  16   9   0      526.08      528.33     55.40 o 
  17   9   0       23.04       35.75     29.93 o 
  18   9   0        8.50       39.73     28.56 o 
  19   9   0        0.14      -21.72     22.00 o 
  20   9   0       44.50       48.37     30.49 o 
  21   9   0        1.26       17.61     28.64 o 
  22   9   0      703.63      691.37     69.10 o 
  23   9   0      169.54      212.42     43.53 o 
  24   9   0      487.38      540.29     62.87 o 
  25   9   0       11.75       -9.09     30.49 o 
  26   9   0     1028.28      991.93     61.71 o 
  27   9   0        0.37        7.22     25.14 o 
  28   9   0      172.59      197.39     40.14 o 
  29   9   0       58.02      112.55     35.26 o 
   0  10   0      187.09      146.15     36.98 o 
   1  10   0       94.88      114.78     19.98 o 
   2  10   0     3642.62     3652.30     92.21 o 
   3  10   0       60.19       63.61     17.09 o 
   4  10   0      901.89      977.12     49.43 o 
   5  10   0       71.48       75.66     17.54 o 
   6  10   0        1.83       11.80     13.71 o 
   7  10   0       95.67      105.60     19.51 o 
   8  10   0      221.94      192.74     32.37 o 
   9  10   0      130.36      145.32     31.13 o 
  10  10   0      768.99      688.52     57.28 o 
  11  10   0       77.73       51.16     24.26 o 
  12  10   0      847.07      754.79     62.80 o 
  13  10   0      683.73      688.76     60.97 o 
  14  10   0      344.25      307.30     44.19 o 
  15  10   0       15.07       25.53     24.90 o 
  16  10   0      615.84      685.66     63.46 o 
  17  10   0      128.70      159.05     35.85 o 
  18  10   0       77.57      104.44     34.34 o 
  19  10   0      131.09      129.09     35.85 o 
  20  10   0       35.43       88.08     33.34 o 
  21  10   0      544.84      589.19     65.36 o 
  22  10   0      545.80      569.26     65.36 o 
  23  10   0      659.86      780.06    107.41 o 
  24  10   0      133.57      212.66     46.68 o 
  25  10   0        7.72      -15.38     32.98 o 
  26  10   0        4.79       -4.48     49.30 o 
  27  10   0        0.13      -22.33     24.98 o 
   1  11   0      149.08      137.42     22.94 o 
   2  11   0       49.90       44.70     16.87 o 
   3  11   0      148.14      200.38     25.56 o 
   4  11   0      359.39      346.45     31.84 o 
   5  11   0      162.05      155.96     22.94 o 
   6  11   0      661.88      679.66     42.75 o 
   7  11   0      535.27      542.57     51.66 o 
   8  11   0        6.79       11.34     20.73 o 
   9  11   0       18.69       35.76     22.31 o 
  10  11   0     2144.54     2050.91    102.67 o 
  11  11   0       71.64       65.15     28.56 o 
  12  11   0      617.16      559.46     56.64 o 
  13  11   0      402.05      347.63     47.93 o 
  14  11   0      150.23      106.33     32.09 o 
  15  11   0      196.85      218.82     40.45 o 
  16  11   0       13.91       15.58     24.53 o 
  17  11   0      834.62      762.37     70.94 o 
  18  11   0      179.49      170.77     41.03 o 
  19  11   0      108.22       61.09     32.09 o 
  20  11   0      452.07      420.83     57.65 o 
  21  11   0        1.78       33.78     33.82 o 
  22  11   0      146.79      148.62     67.79 o 
  23  11   0        8.20       23.04     36.72 o 
  24  11   0      214.58      253.93     52.91 o 
  25  11   0        4.03      -24.90     36.10 o 
  26  11   0       37.48       15.50     37.96 o 
   0  12   0        7.03      -14.09     17.43 o 
   1  12   0      342.44      351.57     29.25 o 
   2  12   0     1988.69     1951.25     75.50 o 
   3  12   0      799.38      762.22     47.86 o 
   4  12   0      526.86      543.59     41.34 o 
   5  12   0      621.27      637.97     44.47 o 
   6  12   0        8.87        3.72     22.31 o 
   7  12   0     1843.06     1720.68     93.85 o 
   8  12   0      113.82       96.64     31.05 o 
   9  12   0      219.56      247.55     42.28 o 
  10  12   0     1590.24     1464.98     91.51 o 
  11  12   0      240.28      188.56     39.09 o 
  12  12   0        3.01       13.21     23.66 o 
  13  12   0       69.77       86.68     30.33 o 
  14  12   0       59.55       95.66     32.30 o 
  15  12   0       37.76       46.66     28.64 o 
  16  12   0      293.40      309.44     48.13 o 
  17  12   0      648.23      650.66     69.69 o 
  18  12   0      110.23      132.96     39.77 o 
  19  12   0       46.59       88.91     37.96 o 
  20  12   0        2.87       25.48     34.09 o 
  21  12   0      142.76      147.20     45.87 o 
  22  12   0       13.55       33.16     32.84 o 
  23  12   0        2.85       24.96     36.04 o 
  24  12   0        1.30        8.54     36.72 o 
  25  12   0      458.62      412.45     65.29 o 
   1  13   0        6.95       43.73     17.15 o 
   2  13   0       42.29       48.27     16.42 o 
   3  13   0      171.10      190.19     28.87 o 
   4  13   0      142.31      149.06     24.96 o 
   5  13   0      124.96      137.55     31.05 o 
   6  13   0      102.29      109.81     30.83 o 
   7  13   0     5415.57     4837.27    164.89 o 
   8  13   0        0.77       -4.84     22.31 o 
   9  13   0     2614.51     2404.78    118.86 o 
  10  13   0      506.48      512.20     58.52 o 
  11  13   0      816.10      659.41     67.20 o 
  12  13   0        1.40       -6.62     23.01 o 
  13  13   0       20.97       22.80     24.81 o 
  14  13   0      121.95       88.73     48.42 o 
  15  13   0      154.04      157.29     37.84 o 
  16  13   0        1.94       21.13     33.62 o 
  17  13   0      137.53      199.04     48.51 o 
  18  13   0      101.79      154.12     41.70 o 
  19  13   0       57.73       77.45     40.86 o 
  20  13   0        0.45       18.88     35.47 o 
  21  13   0        4.19       -8.28     32.53 o 
  22  13   0      295.22      368.50     61.92 o 
  23  13   0       66.40       95.90     39.32 o 
   0  14   0     6819.06     6352.76    183.82 o 
   1  14   0       66.89       82.57     20.82 o 
   2  14   0        0.45        9.95     15.48 o 
   3  14   0      181.78      186.41     24.99 o 
   4  14   0      263.12      270.71     33.85 o 
   5  14   0      389.77      387.42     49.80 o 
   6  14   0      351.81      359.58     49.08 o 
   7  14   0       56.30      117.02     34.09 o 
   8  14   0      352.16      370.66     52.30 o 
   9  14   0       17.85       42.26     24.90 o 
  10  14   0      600.99      639.43     65.99 o 
  11  14   0      175.95      231.22     45.33 o 
  12  14   0       40.25       42.26     27.83 o 
  13  14   0      160.76      165.95     39.84 o 
  14  14   0       95.81       53.20     34.60 o 
  15  14   0       12.02       23.77     29.88 o 
  16  14   0        3.13       17.61     29.19 o 
  17  14   0      432.19      402.43     62.80 o 
  18  14   0       25.01        6.79     33.81 o 
  19  14   0      224.97      244.34     52.91 o 
  20  14   0       38.38       20.59     34.09 o 
  21  14   0       24.87       33.09     35.53 o 
   1  15   0     1083.51     1092.50     57.20 o 
   2  15   0        3.06       24.99     20.86 o 
   3  15   0       77.51       93.96     26.39 o 
   4  15   0       48.96       62.29     25.65 o 
   5  15   0        0.01       18.78     21.83 o 
   6  15   0       60.64       85.88     32.09 o 
   7  15   0       89.02       89.94     31.73 o 
   8  15   0       49.75       36.74     27.83 o 
   9  15   0       35.18       66.07     31.05 o 
  10  15   0        2.01       45.05     29.93 o 
  11  15   0      328.16      298.44     50.32 o 
  12  15   0       43.37       61.63     30.33 o 
  13  15   0      251.77      332.30     52.91 o 
  14  15   0      296.04      263.97     49.76 o 
  15  15   0       11.16       21.76     30.46 o 
  16  15   0       65.77       74.93     35.85 o 
  17  15   0      186.01      267.53     53.15 o 
  18  15   0       14.47       32.58     37.35 o 
  19  15   0       12.51       68.65     38.36 o 
   0  16   0      108.05      112.22     35.96 o 
   1  16   0      135.58      154.31     32.12 o 
   2  16   0      223.47      250.75     44.19 o 
   3  16   0      147.86      200.73     35.12 o 
   4  16   0      353.74      362.91     43.77 o 
   5  16   0        9.45       49.21     25.06 o 
   6  16   0       40.73       78.82     28.32 o 
   7  16   0       54.44       77.17     27.10 o 
   8  16   0        2.50       19.66     29.57 o 
   9  16   0      103.72      117.01     37.64 o 
  10  16   0        0.48       -1.17     27.99 o 
  11  16   0      100.32      112.41     37.84 o 
  12  16   0      228.76      278.70     86.28 o 
  13  16   0        0.35      -15.85     28.64 o 
  14  16   0      169.55      107.04     41.03 o 
  15  16   0       24.85       55.38     35.85 o 
  16  16   0       10.72       36.10     34.86 o 
   1  17   0        8.16       19.29     27.17 o 
   2  17   0       96.09      116.92     32.73 o 
   3  17   0        2.10       -6.83     23.73 o 
   4  17   0        0.98       27.91     27.66 o 
   5  17   0        0.02       25.86     25.66 o 
   6  17   0       13.10      -17.63     23.51 o 
   7  17   0        0.74       21.96     25.93 o 
   8  17   0      124.89      164.68     35.05 o 
   9  17   0        9.71       49.80     27.55 o 
  10  17   0        9.06       14.76     27.17 o 
  11  17   0       18.98       71.75     34.09 o 
  12  17   0       72.40      109.25     40.86 o 
  13  17   0        0.79       36.05     51.07 o 
   0  18   0        9.22       29.93     51.07 o 
   1  18   0        0.59      -13.13     34.09 o 
   2  18   0      218.13      261.01     56.40 o 
   3  18   0       11.73       29.09     28.72 o 
   4  18   0      197.17      242.56     41.12 o 
   5  18   0       29.28       68.31     29.92 o 
   6  18   0      185.48      150.62     33.60 o 
   7  18   0      170.05      187.31     38.18 o 
 -33   1   1     1468.17     1592.15    146.15 o 
 -32   1   1       56.32      124.14     46.07 o 
 -31   1   1       49.28      140.87     47.93 o 
 -30   1   1        0.64        9.72     35.85 o 
 -29   1   1       22.57       54.70     37.11 o 
 -28   1   1      197.34      191.23     44.82 o 
 -27   1   1      374.48      404.57     53.50 o 
 -26   1   1       23.64       49.76     24.48 o 
 -25   1   1      382.76      426.47     35.22 o 
 -24   1   1      590.51      625.99     40.58 o 
 -23   1   1      752.11      695.82     41.17 o 
 -22   1   1      492.39      510.68     35.24 o 
 -21   1   1      468.29      441.61     32.40 o 
 -20   1   1      173.73      170.26     18.20 o 
 -19   1   1     1601.49     1557.73     45.94 o 
 -18   1   1      153.31      185.75     17.60 o 
 -17   1   1     1906.86     1830.40     39.58 o 
 -16   1   1     6135.25     6147.20    134.40 o 
 -15   1   1      255.59      243.42     15.06 o 
 -14   1   1      120.03      127.63     11.50 o 
 -13   1   1      427.03      409.89     17.30 o 
 -12   1   1      531.24      536.99     18.63 o 
 -11   1   1       59.82       50.94      7.82 o 
 -10   1   1     1610.64     1650.62     41.61 o 
  -9   1   1      582.38      547.33     17.42 o 
  -8   1   1    18648.47    18213.55    254.53 o 
  -7   1   1      296.17      282.22      9.81 o 
  -6   1   1     5959.58     5843.95    134.20 o 
  -5   1   1      810.51      768.28     19.69 o 
  -4   1   1      793.68      841.61     14.97 o 
  -3   1   1      635.29      611.36     13.87 o 
  -2   1   1     7330.29     7762.41    248.57 o 
  -1   1   1       10.70       14.92      3.69 o 
   0   1   1    13124.47    13684.84    305.93 o 
   1   1   1       70.45       63.28      4.86 o 
   2   1   1     2611.29     2523.85     37.89 o 
   3   1   1        2.57        0.99      5.70 o 
   4   1   1    35474.11    35966.74   1278.91 o 
   5   1   1     1874.81     1717.82     48.68 o 
   6   1   1      321.56      346.81     10.26 o 
   7   1   1        8.04        9.86      3.67 o 
   8   1   1      182.48      200.69      9.46 o 
   9   1   1       15.06       19.63      5.78 o 
  10   1   1      191.70      165.12     10.33 o 
  11   1   1        4.89       12.76      7.29 o 
  12   1   1    13223.72    13717.26    351.87 o 
  13   1   1     2964.83     2996.71     78.92 o 
  14   1   1       97.20      138.08     12.26 o 
  15   1   1      189.26      209.79     14.22 o 
  16   1   1        4.04       20.98      8.76 o 
  17   1   1      325.59      342.06     18.61 o 
  18   1   1      207.76      202.52     15.54 o 
  19   1   1      470.39      480.25     30.29 o 
  20   1   1      265.73      277.61     29.96 o 
  21   1   1        0.46       18.15     20.46 o 
  22   1   1      220.04      203.79     37.84 o 
  23   1   1      577.75      579.32     59.13 o 
  24   1   1      128.54      116.12     35.34 o 
  25   1   1       18.32       29.05     31.13 o 
  26   1   1       33.52        5.09     27.50 o 
  27   1   1       29.66       34.10     34.22 o 
  28   1   1      187.57      221.24     47.31 o 
  29   1   1      737.25      686.31     73.89 o 
  30   1   1       64.92      105.44     42.11 o 
  31   1   1      333.60      459.93     66.93 o 
  32   1   1       10.92       56.79     44.36 o 
 -33   2   1        4.96       43.99     40.45 o 
 -32   2   1      236.76      330.19     59.13 o 
 -31   2   1       37.48       19.40     39.79 o 
 -30   2   1      205.19      245.34     52.82 o 
 -29   2   1        7.75       35.02     37.84 o 
 -28   2   1      438.82      451.16     58.52 o 
 -27   2   1      154.34      241.27     35.74 o 
 -26   2   1      104.74      113.71     29.29 o 
 -25   2   1       27.00       58.33     24.05 o 
 -24   2   1     3573.47     3455.10    120.13 o 
 -23   2   1     1102.93     1111.06     51.40 o 
 -22   2   1      622.87      701.35     40.46 o 
 -21   2   1       27.04       20.11     13.92 o 
 -20   2   1     2126.31     2051.63     55.75 o 
 -19   2   1     2037.63     1999.46     53.00 o 
 -18   2   1      840.68      845.26     39.97 o 
 -17   2   1       54.88       46.97     12.54 o 
 -16   2   1      502.89      586.19     21.24 o 
 -15   2   1      672.94      624.47     20.95 o 
 -14   2   1      777.92      731.68     21.79 o 
 -13   2   1       35.75       24.52      8.12 o 
 -12   2   1      164.64      148.13     11.01 o 
 -11   2   1     2270.24     2262.07     35.61 o 
 -10   2   1      477.67      457.98     15.67 o 
  -9   2   1     4519.36     4315.58     47.87 o 
  -8   2   1     1832.53     1789.90     27.66 o 
  -7   2   1     1708.74     1724.40     60.80 o 
  -6   2   1      480.50      482.82     13.94 o 
  -5   2   1     5066.91     5280.87     73.78 o 
  -4   2   1       45.34       48.96      6.38 o 
  -3   2   1    15097.45    15546.94    332.12 o 
  -2   2   1      240.71      236.56     10.12 o 
  -1   2   1     4380.13     4569.58    246.52 o 
   0   2   1        3.14        3.00      5.27 o 
   1   2   1    40821.80    42788.78    721.28 o 
   2   2   1       18.00       22.62      4.86 o 
   3   2   1     9590.78     9490.23    237.13 o 
   4   2   1      217.41      223.66     13.99 o 
   5   2   1    24943.67    25198.10    429.02 o 
   6   2   1        0.48       -0.48      4.92 o 
   7   2   1     3800.01     4110.11    133.15 o 
   8   2   1      633.93      602.23     20.25 o 
   9   2   1       37.38       47.79      7.25 o 
  10   2   1     1301.10     1225.43     45.15 o 
  11   2   1     3322.31     3345.13     94.95 o 
  12   2   1     2426.22     2567.56     73.14 o 
  13   2   1     5594.15     5981.47    177.84 o 
  14   2   1      809.19      871.05     34.47 o 
  15   2   1     1828.50     1879.11     59.19 o 
  16   2   1      307.53      287.27     16.91 o 
  17   2   1      632.24      645.27     24.37 o 
  18   2   1        0.36        9.86     13.46 o 
  19   2   1      284.27      259.62     24.59 o 
  20   2   1       22.06       20.70     14.51 o 
  21   2   1      167.78      189.10     28.94 o 
  22   2   1     1043.40      867.47     57.01 o 
  23   2   1       17.67       43.38     27.05 o 
  24   2   1      514.96      475.20     55.99 o 
  25   2   1      122.09      108.57     36.04 o 
  26   2   1      196.91      177.98     41.59 o 
  27   2   1       89.39      101.83     40.45 o 
  28   2   1        0.59       23.73     35.34 o 
  29   2   1        0.37       16.83     36.59 o 
  30   2   1        0.28        5.78     35.47 o 
  31   2   1       23.21       39.62     39.84 o 
  32   2   1      406.06      437.33     67.85 o 
 -33   3   1       64.88      104.60     46.68 o 
 -32   3   1        4.06      -13.55     36.72 o 
 -31   3   1      209.71      282.86     55.40 o 
 -30   3   1      136.36      211.39     50.42 o 
 -29   3   1       32.15       86.26     40.45 o 
 -28   3   1       27.18       28.40     34.22 o 
 -27   3   1       17.85       25.09     25.87 o 
 -26   3   1      509.82      550.29     47.76 o 
 -25   3   1      548.78      603.89     49.09 o 
 -24   3   1      125.23      107.82     23.52 o 
 -23   3   1     2612.47     2593.34     80.51 o 
 -22   3   1     1243.25     1175.39     45.87 o 
 -21   3   1     2326.55     2303.30     61.39 o 
 -20   3   1      575.48      505.56     30.17 o 
 -19   3   1      116.94      126.36     17.71 o 
 -18   3   1     1103.28      993.05     41.39 o 
 -17   3   1      147.74      168.76     17.52 o 
 -16   3   1       43.71       38.89     13.22 o 
 -15   3   1       77.36       76.44     14.25 o 
 -14   3   1        3.40        5.35     10.53 o 
 -13   3   1        4.25       -1.56      9.78 o 
 -12   3   1       77.42       88.34     13.81 o 
 -11   3   1     1783.21     1793.06     45.46 o 
 -10   3   1      448.89      430.25     22.51 o 
  -9   3   1      107.88      117.52     13.16 o 
  -8   3   1     7445.31     7467.81    150.98 o 
  -7   3   1      120.18      118.90      7.72 o 
  -6   3   1       26.85       17.92      5.67 o 
  -5   3   1      124.18      122.41      9.35 o 
  -4   3   1      970.91      962.21     28.21 o 
  -3   3   1     1173.24     1116.68     63.99 o 
  -2   3   1     3266.15     3274.92    123.61 o 
  -1   3   1       91.74       91.85      8.80 o 
   0   3   1    31453.97    32494.13    379.97 o 
   1   3   1       30.77       34.34      6.59 o 
   2   3   1    14739.27    15602.79    330.31 o 
   3   3   1      132.65      139.78     14.79 o 
   4   3   1       10.21       17.11      7.16 o 
   5   3   1      269.13      274.66     14.15 o 
   6   3   1     1161.40     1072.46     37.87 o 
   7   3   1     1748.93     1685.15     75.49 o 
   8   3   1     6287.14     6412.86    226.46 o 
   9   3   1       37.87       47.42      9.78 o 
  10   3   1      272.84      280.42     14.77 o 
  11   3   1      769.05      806.73     25.51 o 
  12   3   1       13.43       28.84      8.65 o 
  13   3   1       19.93       10.21      7.67 o 
  14   3   1      358.32      334.92     16.76 o 
  15   3   1      343.72      342.03     17.48 o 
  16   3   1      926.56      929.20     33.32 o 
  17   3   1      133.83      143.41     19.24 o 
  18   3   1      830.84      753.34     39.02 o 
  19   3   1      961.07      946.25     44.12 o 
  20   3   1      257.72      235.81     25.59 o 
  21   3   1      365.64      378.31     31.51 o 
  22   3   1     1490.07     1274.61     64.70 o 
  23   3   1       22.80       59.95     21.58 o 
  24   3   1      137.76      119.87     32.98 o 
  25   3   1       47.00       30.69     31.70 o 
  26   3   1      341.78      341.44     54.74 o 
  27   3   1       33.03       28.14     36.72 o 
  28   3   1        0.01       10.70     32.09 o 
  29   3   1        1.72        0.79     34.80 o 
  30   3   1       70.01      103.57     40.34 o 
  31   3   1      134.18      203.38     50.32 o 
  32   3   1       22.18       41.52     39.79 o 
 -32   4   1       10.57       49.74     40.45 o 
 -31   4   1        2.23       21.13     45.78 o 
 -30   4   1       28.25       24.57     37.23 o 
 -29   4   1       39.50       55.47     39.84 o 
 -28   4   1      573.56      516.02     53.15 o 
 -27   4   1        0.10       37.30     25.84 o 
 -26   4   1      638.19      690.90     54.82 o 
 -25   4   1        0.24        3.82     22.01 o 
 -24   4   1      696.23      706.79     44.33 o 
 -23   4   1      520.35      548.45     34.56 o 
 -22   4   1       14.75       35.41     16.43 o 
 -21   4   1      507.35      507.73     31.98 o 
 -20   4   1     2379.94     2316.93     61.33 o 
 -19   4   1      767.83      745.98     35.54 o 
 -18   4   1      288.29      251.10     23.65 o 
 -17   4   1      100.36      100.14     17.44 o 
 -16   4   1      485.25      478.65     29.37 o 
 -15   4   1       67.06       40.77     12.93 o 
 -14   4   1      476.51      439.64     26.67 o 
 -13   4   1     2620.61     2810.30     83.36 o 
 -12   4   1      267.82      267.69     20.87 o 
 -11   4   1      651.00      725.32     31.07 o 
 -10   4   1      104.05       97.37     14.22 o 
  -9   4   1     1590.79     1483.18     40.81 o 
  -8   4   1     1346.31     1381.85     29.19 o 
  -7   4   1      426.16      400.43     15.97 o 
  -6   4   1      297.36      298.08     22.76 o 
  -5   4   1     1118.93     1111.66     68.61 o 
  -4   4   1      438.84      445.91     25.00 o 
  -3   4   1    18091.81    18459.35    439.16 o 
  -2   4   1        1.74       11.18      7.41 o 
  -1   4   1    35921.32    36692.42    216.37 o 
   0   4   1       21.24       24.65      7.75 o 
   1   4   1    12742.94    13394.07    159.35 o 
   2   4   1        2.19        4.29      5.34 o 
   3   4   1     5163.69     4995.15     72.32 o 
   4   4   1      723.57      739.67     28.61 o 
   5   4   1     1812.85     1738.00     43.00 o 
   6   4   1     1475.19     1420.45     35.67 o 
   7   4   1      967.82      988.17     29.63 o 
   8   4   1       21.80       17.66      8.28 o 
   9   4   1     1735.09     1616.88     52.87 o 
  10   4   1     2080.26     2070.23     59.83 o 
  11   4   1        5.25        0.00      8.54 o 
  12   4   1        0.30        1.96      9.32 o 
  13   4   1       80.34      117.01     13.81 o 
  14   4   1        0.00       -0.98      8.39 o 
  15   4   1     1515.08     1407.30     44.18 o 
  16   4   1     1859.13     1753.42     67.75 o 
  17   4   1      779.08      721.91     38.14 o 
  18   4   1      763.62      680.42     38.42 o 
  19   4   1      482.88      506.08     34.18 o 
  20   4   1        0.01        4.76     15.16 o 
  21   4   1      180.84      203.82     24.79 o 
  22   4   1      135.46      143.72     23.05 o 
  23   4   1      100.75      151.98     38.73 o 
  24   4   1     1254.60     1087.13     64.56 o 
  25   4   1      374.59      373.04     54.59 o 
  26   4   1       28.17       26.56     30.49 o 
  27   4   1       28.70       19.83     32.84 o 
  28   4   1        0.56       19.15     35.47 o 
  29   4   1       12.71       45.00     37.84 o 
  30   4   1        8.65       27.26     37.29 o 
  31   4   1        8.66       24.62     44.90 o 
 -32   5   1       68.30       79.62     51.07 o 
 -31   5   1       93.41      145.35     48.89 o 
 -30   5   1      101.58      125.02     47.31 o 
 -29   5   1      149.31      151.59     36.21 o 
 -28   5   1       82.57       86.00     31.06 o 
 -27   5   1      819.89      885.73     62.97 o 
 -26   5   1      928.48      947.91     63.56 o 
 -25   5   1       62.04       57.54     22.82 o 
 -24   5   1      426.56      469.40     37.80 o 
 -23   5   1     1591.79     1593.03     64.16 o 
 -22   5   1     2115.75     2100.85     63.25 o 
 -21   5   1      910.51      847.21     40.51 o 
 -20   5   1        8.71       12.64     16.79 o 
 -19   5   1      347.41      373.70     29.57 o 
 -18   5   1       27.65       29.95     15.00 o 
 -17   5   1      245.23      252.04     24.65 o 
 -16   5   1      962.77     1023.01     50.07 o 
 -15   5   1     1727.98     1785.45     54.70 o 
 -14   5   1      887.27      807.14     36.61 o 
 -13   5   1      905.00      850.96     36.50 o 
 -12   5   1      262.83      296.59     22.82 o 
 -11   5   1      580.19      600.64     30.06 o 
 -10   5   1      325.91      355.65     27.41 o 
  -9   5   1     1059.24     1099.46     52.92 o 
  -8   5   1       17.00       28.00      8.73 o 
  -7   5   1      533.80      565.18     44.40 o 
  -6   5   1       30.46       48.27     14.28 o 
  -5   5   1      116.65      129.76     13.89 o 
  -4   5   1     1592.54     1541.16     59.03 o 
  -3   5   1        1.50        0.30      7.16 o 
  -2   5   1     8098.95     8237.66    171.49 o 
  -1   5   1      559.79      545.75     25.74 o 
   0   5   1     6881.65     7013.29    143.96 o 
   1   5   1       49.27       49.14      9.70 o 
   2   5   1      391.34      450.56     22.99 o 
   3   5   1     1679.12     1685.21     54.40 o 
   4   5   1     1413.42     1365.34     45.50 o 
   5   5   1     1455.57     1471.31     35.74 o 
   6   5   1       55.59       87.11     11.59 o 
   7   5   1      104.48       97.35     12.20 o 
   8   5   1      227.98      219.74     14.30 o 
   9   5   1     1039.86     1038.63     50.57 o 
  10   5   1     2057.13     2191.36     92.77 o 
  11   5   1     1721.15     1840.66     64.56 o 
  12   5   1     2908.00     3176.20     81.59 o 
  13   5   1      225.39      252.21     17.92 o 
  14   5   1      813.86      857.04     45.28 o 
  15   5   1       48.60       43.85     17.04 o 
  16   5   1       28.15       24.16     17.22 o 
  17   5   1      727.23      677.43     43.95 o 
  18   5   1     1159.89     1122.67     50.04 o 
  19   5   1     1441.01     1378.78     59.22 o 
  20   5   1        9.74        8.99     15.93 o 
  21   5   1       82.42      112.13     21.63 o 
  22   5   1     3596.70     3509.00    120.84 o 
  23   5   1     3596.09     3346.63    111.65 o 
  24   5   1        0.20       34.87     23.21 o 
  25   5   1      281.14      217.49     35.12 o 
  26   5   1      228.20      171.54     43.87 o 
  27   5   1      318.74      339.65     58.36 o 
  28   5   1      283.75      246.45     52.25 o 
  29   5   1        2.08        9.45     35.34 o 
  30   5   1        2.91        0.66     36.59 o 
  31   5   1       81.36       68.81     40.11 o 
 -31   6   1       50.25       58.99     44.82 o 
 -30   6   1       45.54      100.08     46.02 o 
 -29   6   1        0.00       35.15     29.47 o 
 -28   6   1       45.62       84.67     30.63 o 
 -27   6   1      153.23      198.72     36.38 o 
 -26   6   1      172.80      222.34     32.11 o 
 -25   6   1       29.61       52.17     21.34 o 
 -24   6   1      188.59      194.05     28.50 o 
 -23   6   1       57.76       48.18     19.76 o 
 -22   6   1       84.85       95.41     21.82 o 
 -21   6   1      406.96      401.38     34.17 o 
 -20   6   1       19.05       14.18     16.66 o 
 -19   6   1       30.40       46.50     18.46 o 
 -18   6   1       70.44       64.91     18.36 o 
 -17   6   1      129.69      149.50     21.94 o 
 -16   6   1       82.08       93.75     18.67 o 
 -15   6   1     5096.32     5178.04    229.70 o 
 -14   6   1       20.93       18.49     13.21 o 
 -13   6   1      277.19      271.21     23.23 o 
 -12   6   1      304.54      238.15     31.73 o 
 -11   6   1      797.61      840.19     81.00 o 
 -10   6   1       16.68       18.04      7.89 o 
  -9   6   1    11559.07    13036.18    644.67 o 
  -8   6   1     1858.71     1966.84     95.45 o 
  -7   6   1        1.53       14.06     10.03 o 
  -6   6   1      384.30      420.62     25.06 o 
  -5   6   1     1337.95     1600.31     62.18 o 
  -4   6   1      102.43      135.05     16.58 o 
  -3   6   1     3952.78     4059.09     95.11 o 
  -2   6   1     1618.60     1687.44     48.95 o 
  -1   6   1      749.11      820.94     34.54 o 
   0   6   1        0.37        5.11      9.57 o 
   1   6   1     7276.57     7871.43    122.52 o 
   2   6   1        0.96        5.46     10.36 o 
   3   6   1      807.50      887.59     66.91 o 
   4   6   1      398.36      392.19     30.46 o 
   5   6   1    10904.78    11534.70    377.44 o 
   6   6   1     1036.03     1086.34     40.40 o 
   7   6   1     1570.90     1828.85     76.62 o 
   8   6   1      418.76      436.54     26.41 o 
   9   6   1        5.59       20.46      9.09 o 
  10   6   1       23.96       33.28      9.37 o 
  11   6   1     4355.41     4651.06    174.39 o 
  12   6   1      177.40      179.68     22.99 o 
  13   6   1      964.18     1006.74     66.29 o 
  14   6   1      149.38      157.41     22.99 o 
  15   6   1       16.02       22.45     16.47 o 
  16   6   1       36.00       17.14     16.92 o 
  17   6   1      103.65       75.81     26.54 o 
  18   6   1       17.67        5.95     18.30 o 
  19   6   1      292.80      305.37     33.70 o 
  20   6   1      302.45      271.46     30.09 o 
  21   6   1       95.73      110.73     21.75 o 
  22   6   1      628.27      622.08     43.10 o 
  23   6   1       41.96       65.27     21.05 o 
  24   6   1        0.95       32.44     23.51 o 
  25   6   1       10.33       15.83     25.05 o 
  26   6   1      244.67      307.71     41.71 o 
  27   6   1      515.17      439.20     63.35 o 
  28   6   1        7.26        6.16     32.37 o 
  29   6   1       41.59       44.90     41.09 o 
  30   6   1       63.29      128.04     45.33 o 
 -30   7   1        1.46       20.25     39.79 o 
 -29   7   1       28.87       74.97     33.75 o 
 -28   7   1        6.18       22.31     40.54 o 
 -27   7   1       16.52       41.97     25.75 o 
 -26   7   1        6.30       40.67     23.59 o 
 -25   7   1      580.27      584.60     45.28 o 
 -24   7   1      159.03      186.71     33.52 o 
 -23   7   1      635.42      627.68     51.12 o 
 -22   7   1     1355.52     1363.10     71.38 o 
 -21   7   1        0.02        4.74     16.83 o 
 -20   7   1       11.77       21.75     16.87 o 
 -19   7   1        4.36       13.08     16.79 o 
 -18   7   1      705.00      695.40     47.91 o 
 -17   7   1       47.99       61.94     22.69 o 
 -16   7   1      482.15      476.61     49.08 o 
 -15   7   1      304.39      352.93     40.86 o 
 -14   7   1      121.70      119.98     26.75 o 
 -13   7   1     1147.31     1122.22     70.43 o 
 -12   7   1      319.99      283.39     44.90 o 
 -11   7   1     1393.23     1295.75     69.03 o 
 -10   7   1     3416.61     3432.56    189.29 o 
  -9   7   1       97.09      113.70     14.65 o 
  -8   7   1        2.46        9.28     10.34 o 
  -7   7   1      505.52      535.10     31.08 o 
  -6   7   1     2349.21     2503.22    124.34 o 
  -5   7   1      435.41      465.14     28.48 o 
  -4   7   1     1051.32     1138.22     64.50 o 
  -3   7   1     1137.71     1204.79     44.52 o 
  -2   7   1       84.29       79.51     15.57 o 
  -1   7   1     1472.26     1533.70     50.06 o 
   0   7   1      443.81      440.75     28.11 o 
   1   7   1      262.53      249.13     22.69 o 
   2   7   1     3357.00     3531.78    126.88 o 
   3   7   1      748.98      749.43     43.37 o 
   4   7   1     2819.41     3192.40    197.22 o 
   5   7   1      231.91      245.57     22.94 o 
   6   7   1      444.85      483.29     29.28 o 
   7   7   1       30.42       38.93     12.77 o 
   8   7   1       54.46       63.48     13.94 o 
   9   7   1        0.05        0.79     11.27 o 
  10   7   1       65.23       72.41     14.26 o 
  11   7   1       94.88      122.11     34.34 o 
  12   7   1     1057.48      984.77     62.26 o 
  13   7   1       96.99      106.71     21.67 o 
  14   7   1      291.40      290.64     31.78 o 
  15   7   1      187.72      205.16     28.04 o 
  16   7   1      399.20      372.55     36.14 o 
  17   7   1       25.94       34.95     20.81 o 
  18   7   1     1449.22     1285.73     64.62 o 
  19   7   1      230.02      185.54     29.73 o 
  20   7   1      586.13      611.81     48.29 o 
  21   7   1     1953.38     1925.35     83.67 o 
  22   7   1        1.49       -2.30     17.97 o 
  23   7   1      233.56      320.60     34.44 o 
  24   7   1       48.40       69.29     23.47 o 
  25   7   1       17.32       35.70     25.25 o 
  26   7   1        5.14       25.18     27.60 o 
  27   7   1        0.38       -7.74     26.39 o 
  28   7   1      185.69      205.20     50.42 o 
  29   7   1      128.32      148.75     47.12 o 
  30   7   1       80.34      114.91     43.37 o 
 -30   8   1      135.25      153.02     38.93 o 
 -29   8   1       66.38       89.73     35.05 o 
 -28   8   1       80.60      117.08     30.68 o 
 -27   8   1       24.85       80.95     27.88 o 
 -26   8   1        7.97       53.61     24.15 o 
 -25   8   1       21.80       15.62     24.64 o 
 -24   8   1        0.17       10.68     25.11 o 
 -23   8   1       10.94       17.81     25.30 o 
 -22   8   1     1883.98     1841.37     84.33 o 
 -21   8   1        0.82      -12.33     22.79 o 
 -20   8   1      389.35      416.35     52.25 o 
 -19   8   1     1228.14     1290.78     84.04 o 
 -18   8   1      786.60      769.70     64.75 o 
 -17   8   1     1463.49     1425.64     85.28 o 
 -16   8   1      230.16      197.04     36.04 o 
 -15   8   1      338.50      373.60     44.82 o 
 -14   8   1      161.20      199.77     34.60 o 
 -13   8   1     3928.51     3948.51    130.07 o 
 -12   8   1      222.14      232.55     34.86 o 
 -11   8   1     4249.27     4196.49    261.49 o 
 -10   8   1      124.43      149.41     29.24 o 
  -9   8   1      194.29      210.88     20.47 o 
  -8   8   1       18.45       32.58     12.96 o 
  -7   8   1       84.92       98.78     16.01 o 
  -6   8   1      123.95      124.81     21.95 o 
  -5   8   1     1350.48     1385.56     50.78 o 
  -4   8   1      585.43      621.32     47.38 o 
  -3   8   1     2397.66     2560.41     68.99 o 
  -2   8   1     1357.48     1403.05     51.58 o 
  -1   8   1     8016.83     8428.46    132.62 o 
   0   8   1       18.61       14.11     12.11 o 
   1   8   1        9.38       23.18     12.85 o 
   2   8   1      162.01      159.15     23.82 o 
   3   8   1      278.52      305.62     30.49 o 
   4   8   1       20.02       23.03     15.62 o 
   5   8   1     1210.84     1236.10     48.93 o 
   6   8   1      204.14      262.80     25.83 o 
   7   8   1     2627.10     2783.27     73.28 o 
   8   8   1        0.55        4.92     11.65 o 
   9   8   1       23.60       29.65     13.00 o 
  10   8   1       43.41       54.07     21.06 o 
  11   8   1      816.36      793.05     58.52 o 
  12   8   1       17.74       45.59     23.01 o 
  13   8   1     1401.12     1237.60     73.43 o 
  14   8   1      397.44      418.76     45.87 o 
  15   8   1      307.25      332.63     42.28 o 
  16   8   1     1334.02     1225.14     77.20 o 
  17   8   1       68.79       61.52     22.32 o 
  18   8   1      337.65      323.28     36.60 o 
  19   8   1        4.32       26.05     22.07 o 
  20   8   1      772.60      740.36     54.55 o 
  21   8   1     1299.09     1290.33     71.07 o 
  22   8   1      435.44      446.40     45.35 o 
  23   8   1      494.50      574.51     52.09 o 
  24   8   1       34.37       35.58     21.78 o 
  25   8   1       30.94       30.78     28.24 o 
  26   8   1      278.71      321.21     43.70 o 
  27   8   1       15.75       19.01     29.25 o 
  28   8   1       28.58       62.20     30.88 o 
  29   8   1       75.52      114.69     41.87 o 
 -29   9   1       57.15      124.89     36.81 o 
 -28   9   1       31.55       39.68     30.83 o 
 -27   9   1       31.89       29.49     30.83 o 
 -26   9   1        5.93       15.20     35.34 o 
 -25   9   1       63.82       60.81     35.85 o 
 -24   9   1        7.06       32.82     34.09 o 
 -23   9   1      246.63      283.60     47.12 o 
 -22   9   1      402.41      385.35     54.62 o 
 -21   9   1      477.57      539.15     60.86 o 
 -20   9   1      601.52      508.44     56.91 o 
 -19   9   1      225.37      210.52     39.84 o 
 -18   9   1      105.37      146.46     35.08 o 
 -17   9   1        1.19       21.17     26.58 o 
 -16   9   1     1066.94     1132.39    109.17 o 
 -15   9   1     1044.02      976.12     72.18 o 
 -14   9   1      316.28      317.77     44.19 o 
 -13   9   1      213.02      225.69     36.34 o 
 -12   9   1      417.34      411.37     45.33 o 
 -11   9   1      412.25      470.55     52.83 o 
 -10   9   1      161.68      153.22     31.13 o 
  -9   9   1      225.92      206.40     32.37 o 
  -8   9   1      236.11      260.54     24.61 o 
  -7   9   1      432.18      475.65     32.38 o 
  -6   9   1      249.78      239.66     24.85 o 
  -5   9   1      335.25      346.78     29.00 o 
  -4   9   1      554.98      584.22     36.02 o 
  -3   9   1       54.73       40.91     14.24 o 
  -2   9   1      532.93      507.08     34.06 o 
  -1   9   1       54.46       53.32     16.20 o 
   0   9   1      111.51      107.86     17.82 o 
   1   9   1      490.62      548.09     34.89 o 
   2   9   1      653.32      601.60     45.51 o 
   3   9   1      359.23      385.44     40.21 o 
   4   9   1     2879.68     2886.13     79.04 o 
   5   9   1       79.52       92.41     19.29 o 
   6   9   1      370.27      394.82     30.39 o 
   7   9   1       55.74       73.45     22.12 o 
   8   9   1      136.29      187.02     22.67 o 
   9   9   1       26.53       31.86     20.29 o 
  10   9   1     1476.99     1422.89     78.44 o 
  11   9   1      162.23      183.36     34.22 o 
  12   9   1     1282.88     1256.69    142.63 o 
  13   9   1      163.27      142.83     32.37 o 
  14   9   1      287.40      340.55     44.62 o 
  15   9   1      110.09      117.94     32.98 o 
  16   9   1     3331.66     3241.52    144.39 o 
  17   9   1      152.74      173.49     36.72 o 
  18   9   1      301.59      298.07     44.08 o 
  19   9   1        0.20       25.05     27.31 o 
  20   9   1      338.85      367.60     49.17 o 
  21   9   1       75.10       81.41     31.73 o 
  22   9   1      374.31      411.40     54.15 o 
  23   9   1      501.88      541.42     51.71 o 
  24   9   1       55.04       37.27     27.05 o 
  25   9   1      479.91      522.82     58.48 o 
  26   9   1       96.24      121.73     36.15 o 
  27   9   1      817.72      766.51     65.71 o 
  28   9   1        0.05       40.06     28.37 o 
 -28  10   1        2.89       20.99     30.08 o 
 -27  10   1        0.77        3.55     34.27 o 
 -26  10   1      462.49      482.77     64.75 o 
 -25  10   1        0.02       10.11     35.85 o 
 -24  10   1        7.15       41.29     35.09 o 
 -23  10   1      265.76      243.00     68.67 o 
 -22  10   1      122.41      156.39     39.79 o 
 -21  10   1      133.80      180.45     42.94 o 
 -20  10   1       13.72        8.08     23.69 o 
 -19  10   1      316.75      297.71     47.12 o 
 -18  10   1     1728.08     1648.48     99.59 o 
 -17  10   1       30.65       50.74     27.05 o 
 -16  10   1      869.41      798.55     69.73 o 
 -15  10   1      679.05      736.01     82.76 o 
 -14  10   1       71.19       92.50     29.24 o 
 -13  10   1      342.29      281.84     42.33 o 
 -12  10   1      158.92      120.14     29.57 o 
 -11  10   1      910.98      918.47     75.72 o 
 -10  10   1       24.08       46.69     22.81 o 
  -9  10   1      948.56      962.40     67.20 o 
  -8  10   1      511.90      529.81     50.32 o 
  -7  10   1       10.13       25.56     14.16 o 
  -6  10   1        4.56       17.85     14.16 o 
  -5  10   1        6.67       13.70     13.94 o 
  -4  10   1        1.20       14.17     13.39 o 
  -3  10   1      330.44      420.45     32.87 o 
  -2  10   1        4.92       11.38     13.53 o 
  -1  10   1       15.76        2.92     12.51 o 
   0  10   1        0.39       -8.00     12.85 o 
   1  10   1     1298.42     1363.47     56.88 o 
   2  10   1       60.27       79.67     17.49 o 
   3  10   1       18.53       37.74     15.44 o 
   4  10   1      642.87      588.34     33.37 o 
   5  10   1     1279.66     1314.64     56.48 o 
   6  10   1        0.00        3.87     14.04 o 
   7  10   1       23.15       23.53     15.49 o 
   8  10   1      152.15      163.43     31.59 o 
   9  10   1     4651.28     4410.17    164.64 o 
  10  10   1       92.25      114.23     28.56 o 
  11  10   1        0.13       10.19     20.52 o 
  12  10   1      193.17      129.20     31.05 o 
  13  10   1      588.15      543.75     55.31 o 
  14  10   1     3673.71     3239.60    148.79 o 
  15  10   1     1637.29     1539.59     94.21 o 
  16  10   1       21.32       45.65     25.50 o 
  17  10   1      397.15      422.13     52.82 o 
  18  10   1      756.83      750.34     69.03 o 
  19  10   1     1455.27     1407.86     92.76 o 
  20  10   1        3.23       -1.19     34.34 o 
  21  10   1        4.74       37.11     44.02 o 
  22  10   1     1185.83     1082.56     85.91 o 
  23  10   1        8.00        3.52     38.74 o 
  24  10   1       13.46       22.26     32.84 o 
  25  10   1      287.95      357.31     56.56 o 
  26  10   1       10.36       65.15     37.35 o 
  27  10   1        4.88       13.53     35.34 o 
 -26  11   1        1.65       36.03     39.77 o 
 -25  11   1       39.47       45.25     40.86 o 
 -24  11   1        6.74      -18.24     34.60 o 
 -23  11   1       57.92       99.99     42.83 o 
 -22  11   1       38.14       78.24     40.34 o 
 -21  11   1      455.33      487.45     61.55 o 
 -20  11   1      121.65      148.60     41.70 o 
 -19  11   1       18.71       24.62     31.30 o 
 -18  11   1      323.85      289.24     47.83 o 
 -17  11   1       57.93       86.74     33.55 o 
 -16  11   1      653.75      594.33     63.46 o 
 -15  11   1     1168.01     1183.89     84.67 o 
 -14  11   1        7.35       20.63     25.36 o 
 -13  11   1      416.32      382.07     48.37 o 
 -12  11   1      944.91      953.62     74.01 o 
 -11  11   1     1082.10     1045.55     75.83 o 
 -10  11   1     1208.07     1149.60     77.17 o 
  -9  11   1      857.97      807.32     64.11 o 
  -8  11   1      699.40      690.75     59.05 o 
  -7  11   1      295.48      291.45     41.09 o 
  -6  11   1      185.38      166.61     23.66 o 
  -5  11   1      325.57      359.99     33.13 o 
  -4  11   1     1018.80     1036.22     53.04 o 
  -3  11   1     3102.47     3114.10     90.57 o 
  -2  11   1      410.18      392.52     33.43 o 
  -1  11   1      967.67      957.73     50.65 o 
   0  11   1       97.84      114.77     21.35 o 
   1  11   1      203.76      181.47     25.74 o 
   2  11   1      749.40      772.07     46.08 o 
   3  11   1     2439.59     2362.95     68.83 o 
   4  11   1      609.24      558.06     35.14 o 
   5  11   1      540.73      522.93     33.65 o 
   6  11   1     2301.39     2176.73     76.27 o 
   7  11   1        5.90       11.14     41.38 o 
   8  11   1     1739.28     1697.41    114.46 o 
   9  11   1      347.29      314.25     42.94 o 
  10  11   1      556.20      562.58     56.64 o 
  11  11   1      105.03       96.99     29.81 o 
  12  11   1       13.42       28.04     23.69 o 
  13  11   1        7.24       24.48     26.06 o 
  14  11   1     1774.36     1476.50     92.76 o 
  15  11   1      186.48      217.74     39.79 o 
  16  11   1      435.85      403.33     52.91 o 
  17  11   1      422.66      414.22     54.74 o 
  18  11   1       42.62       45.65     32.98 o 
  19  11   1      290.95      396.64    115.34 o 
  20  11   1       21.39       36.01     30.33 o 
  21  11   1      496.96      561.83     65.85 o 
  22  11   1        1.63      -17.68     35.22 o 
  23  11   1        1.35       23.45     35.34 o 
  24  11   1        7.18        8.74     33.34 o 
  25  11   1      248.73      339.08     58.52 o 
  26  11   1      236.96      313.43     79.24 o 
 -25  12   1        9.75       13.16     39.09 o 
 -24  12   1      592.66      593.01     75.92 o 
 -23  12   1       28.63       39.84     38.92 o 
 -22  12   1       30.50       48.76     37.59 o 
 -21  12   1      126.78      147.74     44.77 o 
 -20  12   1      105.36      142.92     41.59 o 
 -19  12   1      103.05      105.29     39.32 o 
 -18  12   1       66.81       57.79     34.60 o 
 -17  12   1       82.53      161.01     41.59 o 
 -16  12   1      233.73      241.44     44.82 o 
 -15  12   1      437.78      473.75     57.81 o 
 -14  12   1      497.60      409.06     53.89 o 
 -13  12   1       75.42       52.25     28.31 o 
 -12  12   1      522.08      576.79     61.01 o 
 -11  12   1      137.81      102.20     30.03 o 
 -10  12   1       66.50       68.51     26.58 o 
  -9  12   1      465.01      479.74     53.54 o 
  -8  12   1     1232.81     1238.34     81.49 o 
  -7  12   1       31.00       40.87     26.75 o 
  -6  12   1        4.02       13.61     22.41 o 
  -5  12   1     5623.38     5618.61    127.26 o 
  -4  12   1     1534.92     1504.06     66.36 o 
  -3  12   1     6772.40     6843.25    140.83 o 
  -2  12   1     1708.12     1613.74     69.09 o 
  -1  12   1     2461.32     2369.18     82.89 o 
   0  12   1      527.39      527.08     40.27 o 
   1  12   1     7977.26     7253.87    144.27 o 
   2  12   1      238.95      220.60     25.03 o 
   3  12   1       14.08       16.83     14.89 o 
   4  12   1     1442.41     1367.09     63.56 o 
   5  12   1       63.38       54.77     17.19 o 
   6  12   1       25.86       21.44     18.24 o 
   7  12   1      319.17      294.49     44.02 o 
   8  12   1     1475.43     1376.24     87.13 o 
   9  12   1     1315.01     1264.30     85.28 o 
  10  12   1     1004.55      875.71     71.52 o 
  11  12   1     1952.12     1702.21     99.61 o 
  12  12   1       21.29       22.64     26.06 o 
  13  12   1       32.14       26.95     24.26 o 
  14  12   1        9.75       17.08     24.07 o 
  15  12   1        5.31       36.98     26.15 o 
  16  12   1      242.11      279.94     47.93 o 
  17  12   1        7.08        8.52     33.46 o 
  18  12   1      341.55      319.82     52.12 o 
  19  12   1      113.58      160.01     42.83 o 
  20  12   1        4.47       -2.14     27.91 o 
  21  12   1      239.17      190.15     48.42 o 
  22  12   1      297.72      420.53     63.35 o 
  23  12   1       25.93       71.99     42.11 o 
  24  12   1       14.32        1.41     37.96 o 
 -23  13   1       17.39       44.70     38.36 o 
 -22  13   1       21.21       59.65     38.92 o 
 -21  13   1       87.84       95.89     43.53 o 
 -20  13   1        4.29        9.07     33.55 o 
 -19  13   1      526.40      532.97     81.88 o 
 -18  13   1       59.64       87.46     38.50 o 
 -17  13   1      386.09      319.67     55.40 o 
 -16  13   1        6.84       34.07     36.10 o 
 -15  13   1       17.86        6.36     25.50 o 
 -14  13   1        2.23       -0.88     26.15 o 
 -13  13   1        5.70       33.77     27.01 o 
 -12  13   1       21.69       61.38     30.33 o 
 -11  13   1     1398.77     1181.85    139.11 o 
 -10  13   1      144.78      229.40     42.33 o 
  -9  13   1     2486.33     2177.70    113.22 o 
  -8  13   1      739.78      660.32     63.50 o 
  -7  13   1      172.61      192.98     56.35 o 
  -6  13   1      288.54      217.69     37.96 o 
  -5  13   1     1792.27     1670.03    110.93 o 
  -4  13   1     1146.07     1136.88     60.35 o 
  -3  13   1      115.16      107.94     24.91 o 
  -2  13   1       31.04       31.30     19.41 o 
  -1  13   1       38.26       67.42     20.89 o 
   0  13   1      922.66      897.78     54.21 o 
   1  13   1      530.04      595.32     39.51 o 
   2  13   1      800.20      739.67     43.13 o 
   3  13   1      275.91      267.92     28.18 o 
   4  13   1      208.42      239.80     27.21 o 
   5  13   1     1608.05     1460.93     71.41 o 
   6  13   1      124.73      149.51     27.94 o 
   7  13   1     1123.30     1035.20     61.97 o 
   8  13   1      185.39      197.53     30.76 o 
   9  13   1      514.93      457.26     55.15 o 
  10  13   1      135.52      182.95     39.61 o 
  11  13   1       36.94       71.27     32.84 o 
  12  13   1      358.85      368.58     51.66 o 
  13  13   1      676.27      663.61     67.65 o 
  14  13   1      903.33      813.16     76.51 o 
  15  13   1      333.94      348.74     52.64 o 
  16  13   1      101.28       72.75     39.62 o 
  17  13   1      132.91      147.81     42.11 o 
  18  13   1      259.35      278.07     58.99 o 
  19  13   1       15.69        2.49     66.91 o 
  20  13   1       55.70       83.54     37.59 o 
  21  13   1      139.39      186.97     48.37 o 
  22  13   1       16.16       16.50     36.72 o 
  23  13   1        7.68       17.91     36.04 o 
 -21  14   1      123.12      148.33     44.19 o 
 -20  14   1        5.74       17.06     35.53 o 
 -19  14   1        0.42        9.59     33.00 o 
 -18  14   1      285.53      328.31     57.65 o 
 -17  14   1      194.43      201.40     48.89 o 
 -16  14   1       35.65       55.31     31.73 o 
 -15  14   1        1.46       -3.65     29.05 o 
 -14  14   1      167.48      108.00     37.11 o 
 -13  14   1       14.16       21.99     30.49 o 
 -12  14   1        8.56       37.79     32.30 o 
 -11  14   1       53.50       82.13     32.84 o 
 -10  14   1      513.37      425.94     55.99 o 
  -9  14   1      677.70      531.88     73.08 o 
  -8  14   1       68.83       85.40     28.64 o 
  -7  14   1      155.43      173.20     37.29 o 
  -6  14   1      208.09      174.63     39.21 o 
  -5  14   1       10.35       22.89     24.81 o 
  -4  14   1       36.45       24.05     24.96 o 
  -3  14   1        7.70       24.65     26.15 o 
  -2  14   1       13.07       31.14     22.70 o 
  -1  14   1        7.63        3.11     19.26 o 
   0  14   1        1.05        6.32     16.55 o 
   1  14   1       44.08       54.43     17.86 o 
   2  14   1       56.25       67.63     19.74 o 
   3  14   1      703.03      633.12     42.02 o 
   4  14   1       61.40       81.60     30.85 o 
   5  14   1      887.66      852.02     72.58 o 
   6  14   1      280.75      258.40     35.23 o 
   7  14   1       61.91       85.46     24.36 o 
   8  14   1       52.57       90.28     25.70 o 
   9  14   1      899.52     1011.03     64.12 o 
  10  14   1        8.07       16.08     21.16 o 
  11  14   1      349.98      299.18     50.87 o 
  12  14   1      313.43      370.79     54.07 o 
  13  14   1      259.37      290.45     49.86 o 
  14  14   1      599.99      555.70     65.67 o 
  15  14   1       86.28       65.69     32.09 o 
  16  14   1        0.12       18.49     29.81 o 
  17  14   1        9.67      -23.14     51.07 o 
  18  14   1      112.99      156.26     55.47 o 
  19  14   1        3.02      -30.26     33.34 o 
  20  14   1       89.23       38.55     42.26 o 
  21  14   1       58.66       79.15     37.84 o 
 -19  15   1        0.16       13.92     32.98 o 
 -18  15   1        0.32       18.28     35.53 o 
 -17  15   1        1.01       48.39     34.80 o 
 -16  15   1        8.35       16.56     29.08 o 
 -15  15   1       85.16      132.74     40.11 o 
 -14  15   1        0.40      -24.81     24.81 o 
 -13  15   1       23.15       22.08     32.09 o 
 -12  15   1        1.41       26.93     29.57 o 
 -11  15   1       41.51       41.06     31.05 o 
 -10  15   1       20.92       18.38     30.83 o 
  -9  15   1        7.29       18.67     27.83 o 
  -8  15   1        0.05       -4.59     26.23 o 
  -7  15   1      141.98      144.11     38.54 o 
  -6  15   1      147.80      166.96     40.34 o 
  -5  15   1        8.61       25.29     27.05 o 
  -4  15   1      398.82      420.61     55.99 o 
  -3  15   1      252.07      220.16     42.33 o 
  -2  15   1      185.07      199.67     38.36 o 
  -1  15   1      387.95      426.14     36.72 o 
   0  15   1        0.00       19.75     17.73 o 
   1  15   1        2.31       20.13     18.03 o 
   2  15   1      209.27      176.56     26.80 o 
   3  15   1      206.02      199.37     32.30 o 
   4  15   1       56.97       75.29     26.39 o 
   5  15   1       75.69       99.55     27.41 o 
   6  15   1       10.16       25.71     22.99 o 
   7  15   1      128.79      113.69     29.00 o 
   8  15   1       11.01        0.70     21.47 o 
   9  15   1        9.19       16.47     22.35 o 
  10  15   1       56.67       67.79     31.13 o 
  11  15   1       45.05       24.16     34.34 o 
  12  15   1      651.70      681.64     73.34 o 
  13  15   1       45.76       45.47     42.26 o 
  14  15   1      365.09      405.93     60.30 o 
  15  15   1      740.39      810.01     82.18 o 
  16  15   1      130.66      130.52     39.77 o 
  17  15   1      132.44      126.44     40.05 o 
  18  15   1      110.83      208.72     47.35 o 
 -16  16   1        0.07       40.96     35.34 o 
 -15  16   1      426.14      467.29     65.29 o 
 -14  16   1        8.06       15.31     32.09 o 
 -13  16   1       38.05       46.97     46.66 o 
 -12  16   1      144.49      125.44     42.11 o 
 -11  16   1      188.59      175.13     44.36 o 
 -10  16   1       13.82       17.77     27.05 o 
  -9  16   1       32.20       43.61     34.22 o 
  -8  16   1        1.95        1.17     27.50 o 
  -7  16   1        3.71       35.50     30.33 o 
  -6  16   1        4.51       -5.28     28.64 o 
  -5  16   1        9.58      -19.37     27.83 o 
  -4  16   1       32.30       35.32     31.59 o 
  -3  16   1       25.89       37.79     25.93 o 
  -2  16   1        0.45        7.98     23.80 o 
  -1  16   1        8.95       -4.50     27.99 o 
   0  16   1       52.61       40.09     21.04 o 
   1  16   1       80.69       99.84     29.28 o 
   2  16   1        2.33       31.37     25.65 o 
   3  16   1      142.85      159.21     31.99 o 
   4  16   1       64.95       76.88     28.91 o 
   5  16   1      227.37      281.60     40.56 o 
   6  16   1       32.05       68.10     27.74 o 
   7  16   1      115.83      173.63     33.75 o 
   8  16   1        3.31      -14.89     21.61 o 
   9  16   1       21.64       10.57     27.99 o 
  10  16   1       20.46       25.23     30.49 o 
  11  16   1        0.16        4.81     29.81 o 
  12  16   1        1.06       40.99     31.70 o 
  13  16   1       78.39       49.56     34.27 o 
  14  16   1        5.77       16.05     32.30 o 
  15  16   1      670.23      801.66     88.92 o 
  16  16   1       97.98       35.22     56.35 o 
 -13  17   1      372.70      417.33     62.11 o 
 -12  17   1       65.00       85.88     38.54 o 
 -11  17   1      127.86      155.41     42.73 o 
 -10  17   1       78.47       99.18     38.36 o 
  -9  17   1       22.47       14.35     33.55 o 
  -8  17   1     1116.52     1188.87     98.15 o 
  -7  17   1        4.61       15.46     33.42 o 
  -6  17   1        0.43       15.27     32.30 o 
  -5  17   1      192.36      177.55     36.34 o 
  -4  17   1      287.56      341.84     44.34 o 
  -3  17   1       17.47        9.79     24.91 o 
  -2  17   1        1.82       23.66     24.34 o 
  -1  17   1        1.04       13.28     24.98 o 
   0  17   1       72.70       44.67     34.18 o 
   1  17   1        7.32       14.47     31.30 o 
   2  17   1       16.63       55.46     28.08 o 
   3  17   1        1.39       31.16     31.00 o 
   4  17   1      210.80      277.94     40.29 o 
   5  17   1        7.79       45.95     27.42 o 
   6  17   1       53.94       99.69     31.10 o 
   7  17   1      187.35      231.93     38.85 o 
   8  17   1       56.45       79.85     36.04 o 
   9  17   1        1.08       35.31     46.66 o 
  10  17   1      162.43      161.08     42.94 o 
  11  17   1        7.90       16.25     32.98 o 
  12  17   1        8.67       19.97     36.59 o 
  -7  18   1      397.39      377.47     48.29 o 
  -6  18   1      355.62      383.65     49.09 o 
  -5  18   1       11.32       42.46     27.96 o 
  -4  18   1      116.05      204.21     39.83 o 
  -3  18   1       38.97       39.67     29.97 o 
  -2  18   1      204.79      294.14     56.56 o 
  -1  18   1      261.17      259.65     53.89 o 
   0  18   1        0.25       40.53     35.96 o 
   1  18   1      350.29      354.14     59.61 o 
   2  18   1      556.12      581.17     72.22 o 
   3  18   1      204.89      223.42     40.09 o 
   4  18   1      542.40      654.30     60.39 o 
   5  18   1       50.71       75.41     31.30 o 
   6  18   1       18.39       46.82     28.46 o 
 -31   0   2      150.39      109.17     63.39 o 
 -30   0   2       21.12       75.72     56.35 o 
 -29   0   2     2354.70     2567.34    177.85 o 
 -28   0   2       67.25      137.35     54.59 o 
 -27   0   2      514.25      539.37     59.13 o 
 -26   0   2       33.86       37.91     29.08 o 
 -25   0   2      291.45      381.79     49.17 o 
 -24   0   2      634.50      596.12     57.28 o 
 -23   0   2     4957.61     4916.85    232.43 o 
 -22   0   2      767.80      835.11     62.11 o 
 -21   0   2     3151.32     2874.63    189.29 o 
 -20   0   2      788.87      861.71     59.73 o 
 -19   0   2     3814.29     3656.75     98.50 o 
 -18   0   2     4050.35     3964.14     86.78 o 
 -17   0   2       50.72       60.13     15.44 o 
 -16   0   2      123.84      166.87     20.36 o 
 -15   0   2     4070.58     3836.86    133.66 o 
 -14   0   2     3665.75     3720.24     75.13 o 
 -13   0   2      769.36      778.74     34.18 o 
 -12   0   2     1120.13     1055.34     37.98 o 
 -11   0   2      516.64      487.02     26.40 o 
 -10   0   2     6907.80     6633.11     90.73 o 
  -9   0   2      405.42      416.45     18.67 o 
  -8   0   2     8894.57     8524.60    252.68 o 
  -7   0   2     9860.93     9491.57    391.68 o 
  -6   0   2    57001.05    56573.45   2306.87 o 
  -5   0   2    13975.53    14453.69    608.38 o 
  -4   0   2   390713.31   347683.00  52713.28 o 
  -3   0   2     5507.22     5420.35    131.18 o 
  -2   0   2    29961.98    31118.96   1366.43 o 
  -1   0   2      510.98      480.56     16.09 o 
   0   0   2    43814.72    44926.09    962.63 o 
   1   0   2     2886.17     2733.95     64.59 o 
   2   0   2    18548.79    18068.01    412.08 o 
   3   0   2      981.31      971.77     36.34 o 
   4   0   2       40.28       71.14     12.45 o 
   5   0   2       50.61       59.17     13.03 o 
   6   0   2     2163.63     2160.99     37.64 o 
   7   0   2      273.70      271.69     22.95 o 
   8   0   2      174.63      184.25     12.92 o 
   9   0   2     1082.23     1046.74     30.53 o 
  10   0   2    24412.75    26973.96    821.95 o 
  11   0   2      543.87      612.42     26.72 o 
  12   0   2      187.15      185.20     16.74 o 
  13   0   2      188.56      172.13     17.22 o 
  14   0   2      106.24      172.71     18.30 o 
  15   0   2       85.19       91.42     15.77 o 
  16   0   2       13.41       19.19     18.02 o 
  17   0   2      252.69      245.18     32.56 o 
  18   0   2     1187.50     1109.45     63.85 o 
  19   0   2      416.92      380.92     63.39 o 
  20   0   2     1636.77     1466.09     84.52 o 
  21   0   2       88.24      110.93     42.26 o 
  22   0   2      596.16      681.46     89.80 o 
  23   0   2     4511.31     4178.53    221.87 o 
  24   0   2      424.70      447.26     79.24 o 
  25   0   2       52.92      107.41     49.30 o 
  26   0   2       98.61       89.80     54.59 o 
  27   0   2       68.69       98.61     54.59 o 
  28   0   2       10.51       58.11     56.35 o 
  29   0   2      192.72      223.63     70.43 o 
  30   0   2        3.07       15.85     51.07 o 
  31   0   2        1.21       93.33     56.35 o 
 -31   1   2       30.64       47.54     58.11 o 
 -30   1   2      299.91      340.78     55.86 o 
 -29   1   2        1.90        8.23     26.53 o 
 -28   1   2      495.92      576.57     43.52 o 
 -27   1   2        3.77       28.54     20.32 o 
 -26   1   2      706.44      756.99     46.40 o 
 -25   1   2        6.96       48.72     19.86 o 
 -24   1   2     1415.91     1411.51     59.38 o 
 -23   1   2      337.58      342.04     31.34 o 
 -22   1   2      678.92      660.26     44.99 o 
 -21   1   2     1166.68     1085.41     48.46 o 
 -20   1   2      726.45      693.86     32.89 o 
 -19   1   2      258.50      230.69     20.25 o 
 -18   1   2     2795.75     2594.58     57.70 o 
 -17   1   2      204.84      222.74     15.85 o 
 -16   1   2      259.63      256.37     16.28 o 
 -15   1   2     3213.21     3108.56     72.71 o 
 -14   1   2      368.06      368.42     17.87 o 
 -13   1   2       52.46       37.05      8.94 o 
 -12   1   2       30.85       21.38      8.18 o 
 -11   1   2      346.34      365.77     14.65 o 
 -10   1   2      142.73      128.46      9.96 o 
  -9   1   2       69.18       78.12      8.26 o 
  -8   1   2     1537.05     1546.10     44.76 o 
  -7   1   2      128.60      107.76      8.18 o 
  -6   1   2       11.58        7.97      5.23 o 
  -5   1   2     1224.84     1227.71     22.05 o 
  -4   1   2     1542.59     1516.25     41.94 o 
  -3   1   2     7235.69     7413.20    146.64 o 
  -2   1   2     1151.72     1098.04     26.80 o 
  -1   1   2    36712.22    37253.20    850.64 o 
   0   1   2     5507.37     5249.05     95.81 o 
   1   1   2    10708.34    10585.60    201.46 o 
   2   1   2     2771.79     2575.13     35.29 o 
   3   1   2     3827.33     3784.94     79.50 o 
   4   1   2        0.00        4.68      6.07 o 
   5   1   2      580.37      581.27     22.66 o 
   6   1   2      103.31       95.04     11.39 o 
   7   1   2       20.84       35.78      7.38 o 
   8   1   2      403.12      384.72     17.32 o 
   9   1   2      284.98      262.78     15.84 o 
  10   1   2     2764.06     2767.67     35.06 o 
  11   1   2     1201.50     1204.69     28.74 o 
  12   1   2      292.06      315.26     14.50 o 
  13   1   2       78.43      103.18     10.11 o 
  14   1   2       51.46       76.60      9.90 o 
  15   1   2     1096.79     1221.75     36.64 o 
  16   1   2      250.24      249.41     18.80 o 
  17   1   2        0.07       14.32     11.76 o 
  18   1   2      202.30      220.39     23.29 o 
  19   1   2      121.76      126.39     19.81 o 
  20   1   2     1824.04     1791.55     73.15 o 
  21   1   2      171.29      205.74     29.34 o 
  22   1   2      990.82      878.58     71.52 o 
  23   1   2     1242.58     1098.73     82.15 o 
  24   1   2      708.96      602.17     64.11 o 
  25   1   2        4.38       13.85     27.83 o 
  26   1   2      314.63      315.26     53.50 o 
  27   1   2        2.89       18.33     34.80 o 
  28   1   2       86.59       64.05     41.59 o 
  29   1   2       30.62       19.00     32.56 o 
  30   1   2      275.56      356.36     58.48 o 
  31   1   2       31.79       89.89     39.21 o 
 -32   2   2      118.58      110.93     65.15 o 
 -31   2   2       26.85       52.83     56.35 o 
 -30   2   2       41.12       76.05     39.21 o 
 -29   2   2      234.64      291.47     41.33 o 
 -28   2   2       88.39      102.30     30.36 o 
 -27   2   2      649.50      679.23     45.92 o 
 -26   2   2        1.39       16.79     20.00 o 
 -25   2   2        9.09        9.02     17.68 o 
 -24   2   2      265.98      290.45     30.78 o 
 -23   2   2       25.08       46.96     19.22 o 
 -22   2   2      169.36      205.14     24.97 o 
 -21   2   2     1715.89     1646.63     86.10 o 
 -20   2   2       28.54       23.13     12.95 o 
 -19   2   2      241.27      227.96     20.44 o 
 -18   2   2      203.92      227.41     19.88 o 
 -17   2   2       68.21       74.00     13.69 o 
 -16   2   2      340.06      357.35     18.16 o 
 -15   2   2      591.61      556.71     21.78 o 
 -14   2   2      636.60      651.16     24.42 o 
 -13   2   2     1578.50     1585.16     36.38 o 
 -12   2   2     7912.70     8150.92     86.90 o 
 -11   2   2     1866.13     1839.96     32.01 o 
 -10   2   2     1171.24     1236.64     29.78 o 
  -9   2   2       18.01       25.24      7.95 o 
  -8   2   2        0.07        7.72      5.91 o 
  -7   2   2        6.94        5.60      5.06 o 
  -6   2   2     2865.39     2863.47     84.20 o 
  -5   2   2     2225.93     2095.15     73.39 o 
  -4   2   2        4.79        7.48      6.16 o 
  -3   2   2     2864.44     2954.79     57.93 o 
  -2   2   2     6042.78     6223.11    131.91 o 
  -1   2   2      119.96      120.87     10.32 o 
   0   2   2      931.92      997.37     29.28 o 
   1   2   2     1704.30     1658.96     52.24 o 
   2   2   2     6426.59     5975.23     96.33 o 
   3   2   2      265.50      244.89     12.07 o 
   4   2   2    22240.21    22415.96    357.64 o 
   5   2   2        4.05       -4.40      7.75 o 
   6   2   2     1917.60     1923.85     42.83 o 
   7   2   2        7.03        8.22      7.54 o 
   8   2   2        2.21        1.47      8.07 o 
   9   2   2      407.76      437.27     20.37 o 
  10   2   2     2873.19     2773.52     49.20 o 
  11   2   2       70.44       78.59     12.02 o 
  12   2   2       66.10       63.34      8.24 o 
  13   2   2     1038.63     1058.45     39.66 o 
  14   2   2     2875.39     2724.50     76.38 o 
  15   2   2      469.53      533.17     25.99 o 
  16   2   2      584.86      613.74     35.47 o 
  17   2   2      507.51      499.48     26.59 o 
  18   2   2      713.69      673.50     44.72 o 
  19   2   2       36.87       39.72     31.36 o 
  20   2   2      143.59      183.01     28.94 o 
  21   2   2     1018.91      872.53     54.40 o 
  22   2   2      344.55      389.34     38.74 o 
  23   2   2      283.53      237.92     43.37 o 
  24   2   2       42.41       28.17     27.39 o 
  25   2   2      209.93      177.89     43.58 o 
  26   2   2       45.12       65.53     34.60 o 
  27   2   2        4.45       -3.42     30.83 o 
  28   2   2       36.98       72.25     39.21 o 
  29   2   2        1.77       -0.88     33.62 o 
  30   2   2      149.61      140.92     46.87 o 
  31   2   2       12.41       25.97     36.98 o 
 -32   3   2       22.85       47.54     59.87 o 
 -31   3   2       61.66        1.76     61.63 o 
 -30   3   2       24.39       61.55     39.09 o 
 -29   3   2      127.70      133.98     33.37 o 
 -28   3   2      413.97      427.62     46.70 o 
 -27   3   2       25.75       57.08     23.61 o 
 -26   3   2      591.90      650.23     44.21 o 
 -25   3   2       67.24       87.31     23.00 o 
 -24   3   2      463.35      464.10     37.05 o 
 -23   3   2      534.24      558.05     38.60 o 
 -22   3   2        0.16        9.47     15.42 o 
 -21   3   2     1573.95     1555.09     57.51 o 
 -20   3   2      140.35      153.67     19.35 o 
 -19   3   2       23.95       36.33     13.27 o 
 -18   3   2      531.34      496.07     27.96 o 
 -17   3   2      296.92      273.80     23.43 o 
 -16   3   2      455.89      487.19     28.99 o 
 -15   3   2      966.35      883.04     37.57 o 
 -14   3   2      125.36      116.28     11.58 o 
 -13   3   2      214.75      191.71     14.09 o 
 -12   3   2     3494.91     3540.12     53.30 o 
 -11   3   2     6928.84     7365.21    208.97 o 
 -10   3   2       40.34       50.61      9.65 o 
  -9   3   2       61.97       97.35     10.90 o 
  -8   3   2      691.24      724.12     31.74 o 
  -7   3   2     3586.79     3682.69     99.03 o 
  -6   3   2       30.36       23.70      7.08 o 
  -5   3   2      555.51      525.34     26.30 o 
  -4   3   2       45.02       42.57      7.49 o 
  -3   3   2      351.66      349.07     19.87 o 
  -2   3   2      158.17      148.86     12.04 o 
  -1   3   2     6089.38     6251.08    134.47 o 
   0   3   2      103.26       96.52     11.65 o 
   1   3   2     7097.85     7495.53    117.34 o 
   2   3   2     1052.51     1034.33     30.70 o 
   3   3   2    15247.51    16025.76    196.72 o 
   4   3   2       91.87       88.28      9.07 o 
   5   3   2      688.55      714.69     20.85 o 
   6   3   2     1128.16     1064.59     25.11 o 
   7   3   2     4775.51     4845.56     88.86 o 
   8   3   2      161.75      159.82     15.29 o 
   9   3   2        3.57        6.03      9.25 o 
  10   3   2       92.32       87.96     12.25 o 
  11   3   2      190.53      167.79     15.24 o 
  12   3   2      237.41      231.35     17.38 o 
  13   3   2     6897.39     7128.02    212.18 o 
  14   3   2      107.88       95.17     14.07 o 
  15   3   2      191.38      186.77     17.38 o 
  16   3   2      949.24      886.72     39.02 o 
  17   3   2      233.01      214.68     22.74 o 
  18   3   2      307.41      309.14     33.52 o 
  19   3   2       11.87       36.32     19.41 o 
  20   3   2      230.93      225.20     30.28 o 
  21   3   2        2.83       34.68     19.87 o 
  22   3   2      228.18      261.53     33.89 o 
  23   3   2      146.20       85.24     25.51 o 
  24   3   2      206.06      211.66     32.83 o 
  25   3   2        8.72       34.34     29.88 o 
  26   3   2      165.79      150.75     41.70 o 
  27   3   2      166.10      194.42     46.38 o 
  28   3   2      267.50      243.95     51.66 o 
  29   3   2       21.90       49.51     40.50 o 
  30   3   2      715.17      951.11     90.79 o 
  31   3   2        0.17        1.43     33.34 o 
 -32   4   2       58.26       15.85     59.87 o 
 -31   4   2      159.61      170.55     51.95 o 
 -30   4   2      185.28      246.49     51.00 o 
 -29   4   2       10.64        3.52     52.83 o 
 -28   4   2       43.64       86.53     30.47 o 
 -27   4   2     2003.15     2216.13     94.09 o 
 -26   4   2      881.35      930.56     52.79 o 
 -25   4   2     1210.93     1239.72     58.52 o 
 -24   4   2      182.37      165.50     23.46 o 
 -23   4   2      123.32      151.22     22.12 o 
 -22   4   2      233.67      247.19     25.00 o 
 -21   4   2     4638.27     4429.38    113.13 o 
 -20   4   2        1.67        2.70     13.25 o 
 -19   4   2        2.89        9.93     14.93 o 
 -18   4   2      209.47      199.37     22.70 o 
 -17   4   2       89.73       96.47     17.78 o 
 -16   4   2      420.96      449.82     41.68 o 
 -15   4   2      266.89      263.17     22.39 o 
 -14   4   2       84.73       72.18     15.06 o 
 -13   4   2      984.14      936.18     41.17 o 
 -12   4   2      273.10      281.29     21.63 o 
 -11   4   2     3542.21     3825.46     92.53 o 
 -10   4   2      157.82      195.52     13.33 o 
  -9   4   2        6.15       11.43      9.19 o 
  -8   4   2      482.64      467.95     25.42 o 
  -7   4   2       11.87       16.19      9.62 o 
  -6   4   2      200.36      200.68     15.73 o 
  -5   4   2        7.19        4.91      6.51 o 
  -4   4   2     1632.06     1690.76     47.11 o 
  -3   4   2       12.81       11.20      8.04 o 
  -2   4   2     4657.74     4483.18    101.67 o 
  -1   4   2      340.51      336.59     18.19 o 
   0   4   2     1965.01     2040.58     53.60 o 
   1   4   2      330.53      324.25     19.95 o 
   2   4   2      458.63      420.45     22.47 o 
   3   4   2       40.70       43.71     10.06 o 
   4   4   2      899.38      902.33     30.89 o 
   5   4   2      618.82      586.31     22.85 o 
   6   4   2     9542.14     9923.41     92.29 o 
   7   4   2      349.75      375.85     17.93 o 
   8   4   2        7.75       15.78      7.22 o 
   9   4   2      189.55      208.05     18.03 o 
  10   4   2       21.21       16.74     10.80 o 
  11   4   2        3.86       -0.10     10.56 o 
  12   4   2     2500.53     2470.67     57.07 o 
  13   4   2     1329.84     1333.26     43.01 o 
  14   4   2      122.57      111.05     14.49 o 
  15   4   2      126.78      116.69     15.06 o 
  16   4   2        3.03        2.97     12.97 o 
  17   4   2     1458.74     1355.82     52.15 o 
  18   4   2        0.72        8.89     14.95 o 
  19   4   2      571.90      556.71     43.69 o 
  20   4   2      114.43       88.22     22.32 o 
  21   4   2        0.65       21.61     18.96 o 
  22   4   2      478.39      451.34     54.09 o 
  23   4   2     1518.59     1354.85     74.88 o 
  24   4   2      295.30      289.17     37.26 o 
  25   4   2       22.49       40.74     24.64 o 
  26   4   2      292.62      285.30     51.05 o 
  27   4   2      443.96      593.90     71.52 o 
  28   4   2       13.87       19.85     33.82 o 
  29   4   2       26.09       29.71     34.80 o 
  30   4   2       46.29       97.42     44.19 o 
  31   4   2       10.66       35.72     32.84 o 
 -32   5   2       69.01      154.96     75.72 o 
 -31   5   2        1.21        8.80     36.80 o 
 -30   5   2       17.58       76.68     41.03 o 
 -29   5   2       52.69       99.08     39.32 o 
 -28   5   2       45.52       70.26     49.30 o 
 -27   5   2      343.09      403.03     45.60 o 
 -26   5   2        0.52        0.53     26.18 o 
 -25   5   2      502.57      552.13     37.39 o 
 -24   5   2     2664.53     2629.69     73.99 o 
 -23   5   2      414.70      425.88     31.90 o 
 -22   5   2        9.43       -2.34     15.22 o 
 -21   5   2      568.01      574.64     38.26 o 
 -20   5   2      579.13      564.50     37.26 o 
 -19   5   2        0.81        0.84     14.29 o 
 -18   5   2       45.21       57.39     17.34 o 
 -17   5   2       48.16       44.75     16.14 o 
 -16   5   2      203.64      191.00     21.98 o 
 -15   5   2        0.46       -4.28     11.24 o 
 -14   5   2        9.18        6.55     11.55 o 
 -13   5   2      652.13      599.62     32.05 o 
 -12   5   2      222.62      214.48     24.01 o 
 -11   5   2     3188.78     3433.81     67.61 o 
 -10   5   2     2016.26     2100.82     45.38 o 
  -9   5   2       75.46      102.33     13.03 o 
  -8   5   2       82.63       91.31     13.21 o 
  -7   5   2     2235.77     2406.73     86.41 o 
  -6   5   2      133.12      143.75     16.58 o 
  -5   5   2      242.49      266.08     21.22 o 
  -4   5   2       67.10       84.94     14.50 o 
  -3   5   2       70.64       61.92     11.86 o 
  -2   5   2        2.33        9.08      8.93 o 
  -1   5   2     4571.10     4669.21    109.37 o 
   0   5   2        6.98       16.87      9.38 o 
   1   5   2      256.27      234.46     17.00 o 
   2   5   2     1245.91     1328.46     36.71 o 
   3   5   2     2877.96     2864.45     60.85 o 
   4   5   2      455.55      482.74     25.89 o 
   5   5   2     2970.90     3102.16     83.72 o 
   6   5   2      301.07      293.70     20.57 o 
   7   5   2       17.81       28.21      9.90 o 
   8   5   2     1246.12     1245.36     32.26 o 
   9   5   2      151.73      168.88     17.33 o 
  10   5   2      421.89      411.43     24.83 o 
  11   5   2       35.21       57.70     13.61 o 
  12   5   2      647.64      650.03     31.85 o 
  13   5   2     1158.86     1147.88     41.43 o 
  14   5   2      118.86      133.89     17.45 o 
  15   5   2     1023.16      963.96     54.55 o 
  16   5   2      152.85      163.24     21.13 o 
  17   5   2      331.45      351.37     29.45 o 
  18   5   2      175.17      172.92     23.47 o 
  19   5   2     1967.70     1956.04     67.20 o 
  20   5   2      762.58      768.58     52.79 o 
  21   5   2      223.78      242.83     33.17 o 
  22   5   2     1337.88     1280.77    101.12 o 
  23   5   2       93.84       91.19     25.78 o 
  24   5   2      303.13      281.11     38.45 o 
  25   5   2       89.32      111.53     31.19 o 
  26   5   2      368.59      344.37     43.37 o 
  27   5   2        1.58       35.22     36.11 o 
  28   5   2      512.35      434.57     65.36 o 
  29   5   2       95.89      130.01     44.77 o 
  30   5   2       79.27      118.08     43.10 o 
 -31   6   2       65.05       88.50     42.83 o 
 -30   6   2      267.73      323.70     57.89 o 
 -29   6   2       56.12        4.19     69.55 o 
 -28   6   2      160.60      188.41     70.43 o 
 -27   6   2       71.38      104.44     39.32 o 
 -26   6   2      110.27      165.35     29.34 o 
 -25   6   2      123.06      175.68     25.25 o 
 -24   6   2      220.11      262.76     27.23 o 
 -23   6   2      544.51      594.73     41.70 o 
 -22   6   2       57.53       80.14     22.17 o 
 -21   6   2      578.09      636.33     40.90 o 
 -20   6   2        5.84        7.51     15.90 o 
 -19   6   2        0.34       -2.03     15.50 o 
 -18   6   2      870.60      931.49     45.42 o 
 -17   6   2      331.92      323.01     27.91 o 
 -16   6   2      236.36      187.55     22.51 o 
 -15   6   2      402.95      384.17     34.45 o 
 -14   6   2     1414.53     1367.31     78.65 o 
 -13   6   2      734.54      717.57     43.69 o 
 -12   6   2      803.16      934.42     48.07 o 
 -11   6   2     2045.49     1865.36     83.70 o 
 -10   6   2    10614.82    11210.25    318.21 o 
  -9   6   2      231.40      237.26     20.69 o 
  -8   6   2      292.32      262.09     21.71 o 
  -7   6   2       45.13       49.70     12.96 o 
  -6   6   2       20.51       18.87     11.49 o 
  -5   6   2     1030.32     1024.16     40.40 o 
  -4   6   2      266.87      300.78     23.66 o 
  -3   6   2       44.14       50.11     14.41 o 
  -2   6   2     1163.99     1249.01     44.34 o 
  -1   6   2      230.09      268.14     19.93 o 
   0   6   2      406.07      512.19     25.76 o 
   1   6   2       56.57       46.09     12.65 o 
   2   6   2    17807.80    19389.96    272.66 o 
   3   6   2      841.07      949.21     33.28 o 
   4   6   2      878.75      916.30     32.54 o 
   5   6   2      517.29      562.82     25.70 o 
   6   6   2     2329.78     2422.50     51.16 o 
   7   6   2     1993.02     1970.10     52.87 o 
   8   6   2      104.89      113.55     13.76 o 
   9   6   2      219.31      244.92     20.44 o 
  10   6   2       46.71       80.35     14.18 o 
  11   6   2        3.31       -1.17     11.13 o 
  12   6   2        8.90        4.34     11.68 o 
  13   6   2      273.55      270.66     22.48 o 
  14   6   2        5.62        6.95     16.04 o 
  15   6   2       99.18       97.57     22.48 o 
  16   6   2      560.03      554.11     41.96 o 
  17   6   2       69.41       76.22     21.97 o 
  18   6   2      133.09      167.10     23.10 o 
  19   6   2      664.34      623.75     40.40 o 
  20   6   2      179.39      183.27     24.86 o 
  21   6   2      523.06      454.11     44.00 o 
  22   6   2       71.62       98.52     25.02 o 
  23   6   2       81.93       71.45     25.74 o 
  24   6   2       23.78        8.36     22.86 o 
  25   6   2      264.90      215.27     36.60 o 
  26   6   2        4.34       11.49     24.91 o 
  27   6   2        8.88       32.48     26.32 o 
  28   6   2       78.57       86.10     42.94 o 
  29   6   2      615.99      657.95     77.20 o 
  30   6   2        5.41       12.33     44.02 o 
 -30   7   2        2.29       30.48     38.92 o 
 -29   7   2      110.14      156.62     47.12 o 
 -28   7   2      880.16      846.91     82.18 o 
 -27   7   2      164.56      147.10     42.97 o 
 -26   7   2      709.75      664.31     56.48 o 
 -25   7   2      774.72      822.05     51.62 o 
 -24   7   2        1.06       21.22     19.45 o 
 -23   7   2        9.89       26.31     19.53 o 
 -22   7   2      517.49      530.85     40.43 o 
 -21   7   2     1270.34     1335.40     59.03 o 
 -20   7   2      326.61      354.45     31.98 o 
 -19   7   2      396.41      412.40     39.33 o 
 -18   7   2       64.47       75.16     21.83 o 
 -17   7   2      438.24      443.84     39.29 o 
 -16   7   2      457.29      432.02     37.43 o 
 -15   7   2       14.20       21.72     18.30 o 
 -14   7   2      516.64      531.96     50.42 o 
 -13   7   2        9.80        2.79     24.65 o 
 -12   7   2      112.01      133.77     26.75 o 
 -11   7   2       43.38       57.39     23.01 o 
 -10   7   2       91.72      115.28     58.99 o 
  -9   7   2        0.08       12.97     10.98 o 
  -8   7   2       83.64       91.67     15.87 o 
  -7   7   2     5296.50     5627.99    167.74 o 
  -6   7   2       97.02      103.46     16.80 o 
  -5   7   2     1167.91     1232.68     47.06 o 
  -4   7   2      928.95     1002.18     46.13 o 
  -3   7   2      967.45      912.37     40.89 o 
  -2   7   2      378.76      387.78     28.08 o 
  -1   7   2     9511.45     9684.51    133.29 o 
   0   7   2       32.17       43.69     14.89 o 
   1   7   2    13416.38    13832.85    158.01 o 
   2   7   2       34.69       45.85     14.41 o 
   3   7   2     5256.87     5526.67    112.08 o 
   4   7   2      207.82      245.51     19.65 o 
   5   7   2     1867.40     1787.96     57.69 o 
   6   7   2       22.84       30.21     11.98 o 
   7   7   2      116.39      121.09     13.70 o 
   8   7   2       65.39       62.79     11.71 o 
   9   7   2        1.65        6.22     10.27 o 
  10   7   2      575.15      557.51     31.46 o 
  11   7   2     1336.03     1337.81     68.50 o 
  12   7   2      145.15      137.42     22.99 o 
  13   7   2      650.11      676.04     45.04 o 
  14   7   2     1700.56     1733.51     71.69 o 
  15   7   2      146.46      173.57     26.52 o 
  16   7   2       26.95       45.54     19.20 o 
  17   7   2      764.01      688.55     48.29 o 
  18   7   2     3414.16     3374.15    136.21 o 
  19   7   2      154.80      174.11     28.72 o 
  20   7   2     1120.04     1027.98     53.90 o 
  21   7   2       54.13       44.93     21.71 o 
  22   7   2       18.22       35.61     23.73 o 
  23   7   2      109.53      129.22     29.81 o 
  24   7   2       23.63       15.85     25.27 o 
  25   7   2      211.16      213.72     37.43 o 
  26   7   2       32.73       59.32     28.37 o 
  27   7   2       66.30       68.42     30.51 o 
  28   7   2      243.04      232.16     54.07 o 
  29   7   2       61.23      108.34     39.21 o 
 -30   8   2        0.50       33.13     40.34 o 
 -29   8   2       37.47       76.88     40.45 o 
 -28   8   2        2.90       19.47     29.61 o 
 -27   8   2      225.50      253.67     41.50 o 
 -26   8   2       12.72       10.89     33.55 o 
 -25   8   2       95.55      138.48     38.54 o 
 -24   8   2      548.16      584.97     78.36 o 
 -23   8   2       32.89       42.73     27.83 o 
 -22   8   2       65.06       68.57     32.98 o 
 -21   8   2      397.11      418.40     53.15 o 
 -20   8   2      574.31      595.81     60.97 o 
 -19   8   2      233.49      190.87     39.79 o 
 -18   8   2      567.10      569.68     57.89 o 
 -17   8   2     1250.65     1291.56     82.76 o 
 -16   8   2      188.91      169.96     35.47 o 
 -15   8   2        0.06       22.65     23.01 o 
 -14   8   2      191.22      173.66     33.55 o 
 -13   8   2      292.78      307.46     40.34 o 
 -12   8   2        1.68       10.77     21.06 o 
 -11   8   2        1.55        1.51     16.90 o 
 -10   8   2      414.98      383.56     42.28 o 
  -9   8   2       22.93       35.72     13.19 o 
  -8   8   2      652.34      676.34     50.67 o 
  -7   8   2       90.70       86.49     17.35 o 
  -6   8   2      947.68     1006.74     70.86 o 
  -5   8   2      484.49      492.74     37.43 o 
  -4   8   2       16.81       31.79     13.39 o 
  -3   8   2       96.13      112.64     17.89 o 
  -2   8   2     3764.04     3679.95    126.23 o 
  -1   8   2      136.75      148.90     20.66 o 
   0   8   2     4714.01     4816.74     97.52 o 
   1   8   2      107.30      100.77     18.24 o 
   2   8   2      421.45      450.39     31.22 o 
   3   8   2      580.19      537.95     33.59 o 
   4   8   2     1185.69     1290.65     50.47 o 
   5   8   2      340.57      338.80     26.95 o 
   6   8   2      283.81      250.51     23.51 o 
   7   8   2      183.82      177.46     18.69 o 
   8   8   2        1.58        3.18      9.77 o 
   9   8   2      152.55      147.10     15.63 o 
  10   8   2     2318.69     2415.08     96.06 o 
  11   8   2      423.78      380.41     41.70 o 
  12   8   2     3007.33     2914.13    144.39 o 
  13   8   2      885.17      811.78     78.36 o 
  14   8   2     2818.28     2697.36    111.31 o 
  15   8   2      130.71      147.48     31.73 o 
  16   8   2     2239.17     2201.72    122.17 o 
  17   8   2       10.33       15.68     24.11 o 
  18   8   2      110.46      119.61     26.40 o 
  19   8   2       15.01       18.36     21.47 o 
  20   8   2       66.48       82.51     25.57 o 
  21   8   2       44.10       70.42     26.18 o 
  22   8   2      213.39      190.10     34.37 o 
  23   8   2      128.77      113.83     31.22 o 
  24   8   2      159.51      152.88     32.14 o 
  25   8   2       76.98      102.59     38.49 o 
  26   8   2       50.20      104.20     32.59 o 
  27   8   2       45.49       91.86     34.75 o 
  28   8   2       70.62       94.94     33.03 o 
 -29   9   2       33.34       41.56     40.45 o 
 -28   9   2      273.19      273.73     45.44 o 
 -27   9   2        4.80       49.93     38.54 o 
 -26   9   2        0.55        3.73     36.34 o 
 -25   9   2       25.85       44.85     32.56 o 
 -24   9   2      248.70      311.78     51.66 o 
 -23   9   2       61.45      116.36     37.84 o 
 -22   9   2       97.70      116.68     35.34 o 
 -21   9   2        1.91       43.48     30.33 o 
 -20   9   2       25.56       44.02     31.13 o 
 -19   9   2      528.15      477.76     56.56 o 
 -18   9   2       14.60       29.33     24.96 o 
 -17   9   2      970.45      985.41     75.14 o 
 -16   9   2      122.34      119.55     37.86 o 
 -15   9   2     2728.60     2662.36    148.79 o 
 -14   9   2      524.59      500.39     78.36 o 
 -13   9   2      254.00      276.51     41.03 o 
 -12   9   2      158.53      135.03     29.08 o 
 -11   9   2       74.60       95.09     31.70 o 
 -10   9   2      700.61      673.31     57.28 o 
  -9   9   2       18.34       18.46     18.02 o 
  -8   9   2      128.62      134.50     19.61 o 
  -7   9   2     2363.26     2377.94    183.22 o 
  -6   9   2      375.32      404.66     32.30 o 
  -5   9   2       42.41       43.30     15.77 o 
  -4   9   2      271.88      263.68     27.30 o 
  -3   9   2     7208.51     7517.44    152.25 o 
  -2   9   2      302.59      308.70     28.11 o 
  -1   9   2     1412.73     1599.67     59.60 o 
   0   9   2      427.60      439.92     32.86 o 
   1   9   2     2054.55     2155.29     69.02 o 
   2   9   2       42.19       45.52     15.57 o 
   3   9   2      581.58      556.16     35.78 o 
   4   9   2       72.44       95.51     18.14 o 
   5   9   2      179.30      149.71     21.30 o 
   6   9   2       97.90       73.29     17.04 o 
   7   9   2       11.73       16.56     12.28 o 
   8   9   2        2.59       -4.98     11.19 o 
   9   9   2        0.01       -0.44     11.45 o 
  10   9   2      367.62      350.35     31.82 o 
  11   9   2      527.07      500.35     50.42 o 
  12   9   2     1261.08     1183.92     97.73 o 
  13   9   2     1188.56     1200.52     77.20 o 
  14   9   2       10.45       32.22     22.81 o 
  15   9   2        7.90       39.11     23.56 o 
  16   9   2      149.16      165.04     35.47 o 
  17   9   2      117.14      145.32     34.22 o 
  18   9   2      472.22      448.86     72.20 o 
  19   9   2      307.89      261.57     42.83 o 
  20   9   2      820.76      800.46     70.34 o 
  21   9   2     1294.60     1208.76     72.18 o 
  22   9   2      899.40      887.83     81.21 o 
  23   9   2       34.76       64.61     26.60 o 
  24   9   2      431.31      474.36     52.04 o 
  25   9   2      136.96      149.07     34.48 o 
  26   9   2        2.08       -3.33     25.70 o 
  27   9   2        8.23       14.11     28.72 o 
 -27  10   2      282.20      355.45     61.01 o 
 -26  10   2       40.22       85.90     39.61 o 
 -25  10   2      755.22      806.13     81.49 o 
 -24  10   2       12.17       35.42     31.73 o 
 -23  10   2      102.57       82.45     38.36 o 
 -22  10   2       62.01       99.49     39.84 o 
 -21  10   2      296.49      304.96     51.66 o 
 -20  10   2       36.87       13.30     30.49 o 
 -19  10   2       57.25       75.18     32.09 o 
 -18  10   2        6.28       -2.64     22.41 o 
 -17  10   2      431.10      458.49     54.74 o 
 -16  10   2      289.74      340.76     47.83 o 
 -15  10   2      105.34       96.74     31.73 o 
 -14  10   2        0.39        2.90     23.01 o 
 -13  10   2      742.52      793.96     64.71 o 
 -12  10   2       74.95       83.13     26.58 o 
 -11  10   2       95.76       99.40     30.33 o 
 -10  10   2      477.90      515.32     52.25 o 
  -9  10   2        9.33        7.04     21.17 o 
  -8  10   2       87.89      121.72     29.24 o 
  -7  10   2      263.74      290.84     28.38 o 
  -6  10   2      696.55      720.69     43.70 o 
  -5  10   2       61.69       45.31     17.94 o 
  -4  10   2     1807.69     1666.82    132.15 o 
  -3  10   2      591.11      596.19     41.74 o 
  -2  10   2     1009.04     1044.51     51.77 o 
  -1  10   2      343.42      353.24     31.52 o 
   0  10   2      737.88      826.04     46.08 o 
   1  10   2      226.23      229.40     25.66 o 
   2  10   2       17.31       14.04     15.44 o 
   3  10   2      303.81      285.46     29.10 o 
   4  10   2      425.03      440.49     34.45 o 
   5  10   2      361.41      351.16     31.42 o 
   6  10   2      169.40      180.77     21.34 o 
   7  10   2      272.67      269.25     24.97 o 
   8  10   2     2050.83     1989.11     60.87 o 
   9  10   2       73.61       53.70     18.76 o 
  10  10   2       67.67       57.29     25.32 o 
  11  10   2     1830.39     1936.27    137.35 o 
  12  10   2      162.80      188.38     36.72 o 
  13  10   2       36.74       39.21     25.50 o 
  14  10   2       91.59       97.96     30.33 o 
  15  10   2      406.04      351.55     97.73 o 
  16  10   2      534.09      569.01     60.15 o 
  17  10   2       54.81       45.30     27.05 o 
  18  10   2       43.39       31.24     28.56 o 
  19  10   2        0.09        5.49     26.58 o 
  20  10   2      473.60      544.49     60.97 o 
  21  10   2      601.97      680.21     69.73 o 
  22  10   2        1.05       20.78     31.05 o 
  23  10   2       47.35       75.72     47.54 o 
  24  10   2       58.63       95.94     36.04 o 
  25  10   2      680.59      671.02     75.68 o 
  26  10   2        0.30       45.78     36.11 o 
 -26  11   2       64.09       87.21     44.62 o 
 -25  11   2       23.31       11.09     36.80 o 
 -24  11   2        0.09       11.23     34.27 o 
 -23  11   2       31.55       48.74     34.80 o 
 -22  11   2       22.21       34.91     36.04 o 
 -21  11   2      553.71      526.55     65.96 o 
 -20  11   2        3.93       11.05     29.24 o 
 -19  11   2      369.47      403.42     56.64 o 
 -18  11   2       23.78       22.54     30.83 o 
 -17  11   2        0.08       -5.28     24.90 o 
 -16  11   2      109.74       50.66     32.30 o 
 -15  11   2      189.42      194.68     41.09 o 
 -14  11   2     1027.28      909.46     74.08 o 
 -13  11   2       17.64       46.91     24.26 o 
 -12  11   2        5.11       39.27     24.53 o 
 -11  11   2      147.59      126.35     44.90 o 
 -10  11   2        2.53       13.11     22.31 o 
  -9  11   2      101.15      113.95     29.88 o 
  -8  11   2      183.23      207.07     36.72 o 
  -7  11   2      288.25      365.31     51.95 o 
  -6  11   2        7.48       24.77     21.19 o 
  -5  11   2       45.96       42.11     19.26 o 
  -4  11   2      138.74      155.75     25.02 o 
  -3  11   2       99.66       94.45     21.83 o 
  -2  11   2       48.03       57.44     19.93 o 
  -1  11   2      604.85      560.60     41.24 o 
   0  11   2      562.40      568.69     55.18 o 
   1  11   2      563.56      589.74     49.77 o 
   2  11   2      608.89      616.62     42.01 o 
   3  11   2      135.15      124.31     22.69 o 
   4  11   2      146.66      140.26     24.01 o 
   5  11   2      295.56      299.25     30.47 o 
   6  11   2     1968.76     1912.66     63.46 o 
   7  11   2     1556.39     1458.72     55.66 o 
   8  11   2     1399.43     1224.47     61.33 o 
   9  11   2      567.84      509.53     53.50 o 
  10  11   2       40.76       91.57     30.49 o 
  11  11   2       63.88       83.68     29.81 o 
  12  11   2       54.97       45.57     25.79 o 
  13  11   2     3708.09     3443.32    140.07 o 
  14  11   2      638.57      664.43     72.20 o 
  15  11   2      564.77      539.00     58.48 o 
  16  11   2       15.94       50.32     29.08 o 
  17  11   2       18.74       28.63     28.56 o 
  18  11   2       40.89       92.43     35.47 o 
  19  11   2      123.94      152.27     47.54 o 
  20  11   2     1383.08     1303.15     95.87 o 
  21  11   2      202.53      218.43     46.58 o 
  22  11   2       50.60       94.08     37.23 o 
  23  11   2       29.31      116.22     56.35 o 
  24  11   2       57.89       59.87     54.59 o 
  25  11   2        6.55       42.26     36.11 o 
 -25  12   2      236.53      203.69     54.15 o 
 -24  12   2        1.00       -1.06     32.84 o 
 -23  12   2       49.22       79.40     40.45 o 
 -22  12   2        6.12       19.17     32.98 o 
 -21  12   2      306.57      380.76     56.56 o 
 -20  12   2      310.98      336.47     56.64 o 
 -19  12   2      147.14      143.33     43.14 o 
 -18  12   2       14.26       21.27     31.73 o 
 -17  12   2       22.01       32.37     30.82 o 
 -16  12   2      138.19      115.34     38.60 o 
 -15  12   2      120.96      121.98     40.50 o 
 -14  12   2      949.50      935.42     77.81 o 
 -13  12   2      150.07      189.47     37.84 o 
 -12  12   2      939.84      919.81     75.92 o 
 -11  12   2     2699.91     2631.21    124.51 o 
 -10  12   2      688.14      722.66     65.96 o 
  -9  12   2      738.02      663.11     62.87 o 
  -8  12   2      701.05      626.53     61.62 o 
  -7  12   2      964.75     1001.72     74.68 o 
  -6  12   2      404.98      422.88     49.80 o 
  -5  12   2      424.94      415.70     47.93 o 
  -4  12   2      243.64      291.49     33.01 o 
  -3  12   2      256.41      289.92     33.32 o 
  -2  12   2     1607.24     1519.01     67.97 o 
  -1  12   2      527.36      496.63     40.22 o 
   0  12   2      425.99      410.74     36.81 o 
   1  12   2      404.22      395.12     36.90 o 
   2  12   2      663.77      708.10     47.78 o 
   3  12   2      518.53      498.58     40.16 o 
   4  12   2      858.93      849.00     51.10 o 
   5  12   2      197.58      191.31     23.69 o 
   6  12   2      697.39      668.92     39.98 o 
   7  12   2      226.56      248.94     32.22 o 
   8  12   2      190.92      165.74     27.70 o 
   9  12   2      133.70      116.01     32.30 o 
  10  12   2     2100.68     2104.97    111.39 o 
  11  12   2      268.01      242.20     43.58 o 
  12  12   2      887.37      925.53     75.32 o 
  13  12   2       75.91       61.34     26.23 o 
  14  12   2     1712.20     1804.15    126.78 o 
  15  12   2      469.03      426.14     56.03 o 
  16  12   2        7.65       18.47     27.99 o 
  17  12   2      122.52      117.11     37.96 o 
  18  12   2       56.93       16.64     30.33 o 
  19  12   2        8.02       25.69     31.73 o 
  20  12   2      162.13      239.97     51.07 o 
  21  12   2      511.07      545.20     96.85 o 
  22  12   2     1323.75     1514.22    171.68 o 
  23  12   2       23.12       49.14     40.58 o 
 -23  13   2       30.89       54.53     38.41 o 
 -22  13   2      199.16      169.31     49.76 o 
 -21  13   2      179.64      248.46     53.15 o 
 -20  13   2       81.98       73.80     40.58 o 
 -19  13   2        0.32       -3.04     34.22 o 
 -18  13   2      177.69      238.59     49.86 o 
 -17  13   2        0.14        5.08     31.59 o 
 -16  13   2      139.21      150.02     44.08 o 
 -15  13   2      226.13      186.68     41.70 o 
 -14  13   2      619.47      581.43     64.93 o 
 -13  13   2      331.10      363.79     52.25 o 
 -12  13   2      162.78      218.41     42.94 o 
 -11  13   2     3307.51     3031.45    138.19 o 
 -10  13   2      184.34      175.58     37.96 o 
  -9  13   2     1361.11     1315.92     90.21 o 
  -8  13   2      102.96      147.56     37.11 o 
  -7  13   2      437.39      448.93     53.37 o 
  -6  13   2       94.89      139.88     34.22 o 
  -5  13   2        1.39       20.07     24.53 o 
  -4  13   2       78.03       78.77     30.49 o 
  -3  13   2      154.54      130.93     25.84 o 
  -2  13   2        0.42       22.19     19.10 o 
  -1  13   2     2473.47     2475.87     89.74 o 
   0  13   2      190.73      189.37     29.13 o 
   1  13   2      318.46      353.98     36.19 o 
   2  13   2      219.59      240.27     31.48 o 
   3  13   2     4341.40     4106.36    115.16 o 
   4  13   2        0.34        8.00     16.23 o 
   5  13   2     3832.62     3667.81    113.47 o 
   6  13   2       56.24       64.81     22.32 o 
   7  13   2      334.35      286.41     34.54 o 
   8  13   2        1.43        0.88     24.90 o 
   9  13   2      323.70      266.25     44.62 o 
  10  13   2      646.10      561.34    132.06 o 
  11  13   2        0.00        9.75     26.75 o 
  12  13   2      379.36      450.85     57.89 o 
  13  13   2       38.70       28.03     30.33 o 
  14  13   2      205.47      242.27     46.38 o 
  15  13   2      829.01      850.58     77.81 o 
  16  13   2      131.30      175.70     41.03 o 
  17  13   2        9.29       26.23     29.24 o 
  18  13   2       71.74      130.33     41.36 o 
  19  13   2      329.56      379.15     57.81 o 
  20  13   2       91.55      119.52     44.08 o 
  21  13   2      101.53      109.07     41.36 o 
  22  13   2      382.17      533.54     98.61 o 
 -21  14   2        1.37       48.77     36.72 o 
 -20  14   2        3.17       22.92     34.80 o 
 -19  14   2      371.78      425.94     64.71 o 
 -18  14   2      189.54      187.46     45.78 o 
 -17  14   2       16.42        7.77     34.34 o 
 -16  14   2       47.17       65.15     35.47 o 
 -15  14   2       32.14       70.53     35.34 o 
 -14  14   2       18.38       -9.05     26.75 o 
 -13  14   2      337.55      388.61     55.40 o 
 -12  14   2      195.85      248.36     62.51 o 
 -11  14   2      124.58      152.86     39.09 o 
 -10  14   2       71.04       77.02     33.55 o 
  -9  14   2        0.17       13.45     27.05 o 
  -8  14   2     1370.98     1226.49     88.38 o 
  -7  14   2        0.00        7.31     24.07 o 
  -6  14   2      597.87      619.78     64.04 o 
  -5  14   2        1.18       33.00     28.56 o 
  -4  14   2     1760.91     1557.56     95.85 o 
  -3  14   2      361.97      421.68     52.12 o 
  -2  14   2      447.21      411.24     40.48 o 
  -1  14   2       43.44       60.10     22.75 o 
   0  14   2      156.04      168.56     29.45 o 
   1  14   2      321.71      314.36     36.14 o 
   2  14   2       84.84      100.96     25.42 o 
   3  14   2      432.96      432.66     36.69 o 
   4  14   2      297.03      284.87     36.22 o 
   5  14   2       23.94       33.94     21.30 o 
   6  14   2     1160.62     1202.90     69.83 o 
   7  14   2       49.85       78.93     31.59 o 
   8  14   2       29.89       34.66     27.31 o 
   9  14   2        0.46       17.44     26.75 o 
  10  14   2        8.37        8.80     26.15 o 
  11  14   2      223.56      228.44     43.56 o 
  12  14   2       96.61       71.83     32.84 o 
  13  14   2      150.96      197.48     43.53 o 
  14  14   2       54.44       48.04     30.83 o 
  15  14   2      753.36      829.55     79.57 o 
  16  14   2      254.16      287.82     50.87 o 
  17  14   2      309.57      346.33     55.66 o 
  18  14   2      422.90      424.90     63.17 o 
  19  14   2      298.21      338.55    125.02 o 
  20  14   2       57.40       54.59     56.35 o 
 -19  15   2       52.52       89.80     42.33 o 
 -18  15   2      139.94      154.49     46.87 o 
 -17  15   2        0.83        7.04     32.84 o 
 -16  15   2        0.20      -21.13     27.39 o 
 -15  15   2       26.29        3.40     27.83 o 
 -14  15   2       23.53       39.03     34.22 o 
 -13  15   2      233.53      268.70     51.39 o 
 -12  15   2       31.94       18.81     31.05 o 
 -11  15   2       75.27       80.33     34.22 o 
 -10  15   2       51.36       58.47     36.04 o 
  -9  15   2        2.59        5.07     30.03 o 
  -8  15   2      218.38      257.14     49.06 o 
  -7  15   2       48.03       63.03     32.56 o 
  -6  15   2       37.78       49.71     32.30 o 
  -5  15   2      441.02      505.41     60.86 o 
  -4  15   2      140.07      146.55     38.54 o 
  -3  15   2     1334.98     1306.56     90.89 o 
  -2  15   2        8.72       31.17     29.24 o 
  -1  15   2       57.25       69.84     25.66 o 
   0  15   2       88.64      117.75     27.56 o 
   1  15   2       13.15       37.68     23.20 o 
   2  15   2        0.17        1.85     19.02 o 
   3  15   2      136.89      144.48     28.63 o 
   4  15   2      231.28      228.39     33.82 o 
   5  15   2        0.64        8.01     20.56 o 
   6  15   2        0.25       31.55     28.77 o 
   7  15   2        1.13        2.54     25.72 o 
   8  15   2       10.11      -13.81     23.56 o 
   9  15   2       11.48        1.02     27.99 o 
  10  15   2       20.94       10.44     26.75 o 
  11  15   2       68.11       51.95     34.86 o 
  12  15   2       47.49       31.06     32.98 o 
  13  15   2       58.49       92.81     35.85 o 
  14  15   2      228.12      191.08     46.07 o 
  15  15   2       61.59       66.97     42.26 o 
  16  15   2      581.49      665.52     75.26 o 
  17  15   2      101.35      168.78     43.10 o 
 -16  16   2        2.64       24.78     34.22 o 
 -15  16   2        1.02        7.69     32.30 o 
 -14  16   2      141.74      119.74     42.33 o 
 -13  16   2        0.49        9.39     33.55 o 
 -12  16   2       98.29      103.33     39.21 o 
 -11  16   2        3.14        9.33     44.02 o 
 -10  16   2      443.38      439.84     62.80 o 
  -9  16   2        5.88       18.77     34.34 o 
  -8  16   2      514.31      594.08     70.34 o 
  -7  16   2       17.46       23.09     32.84 o 
  -6  16   2       45.68       43.19     32.98 o 
  -5  16   2       56.31       46.74     35.08 o 
  -4  16   2      805.72      844.35     79.06 o 
  -3  16   2        5.70        1.91     29.08 o 
  -2  16   2       13.00       39.47     32.84 o 
  -1  16   2      149.33      188.85     41.09 o 
   0  16   2       15.10       35.43     30.46 o 
   1  16   2       92.44      101.70     28.07 o 
   2  16   2        8.15       27.17     24.84 o 
   3  16   2       27.68       55.88     26.77 o 
   4  16   2       79.56       96.54     28.36 o 
   5  16   2       28.45       41.27     29.81 o 
   6  16   2       26.11       34.02     36.98 o 
   7  16   2       44.36       61.63     32.37 o 
   8  16   2        0.12        7.83     27.99 o 
   9  16   2       49.77       33.46     33.00 o 
  10  16   2        8.72       42.56     32.56 o 
  11  16   2        0.92       18.47     30.49 o 
  12  16   2      621.91      656.12     75.14 o 
  13  16   2        5.11       41.52     35.34 o 
  14  16   2      107.56       65.99     36.72 o 
 -12  17   2      246.28      325.25     56.64 o 
 -11  17   2      274.47      254.23     53.54 o 
 -10  17   2        0.33       20.65     33.82 o 
  -9  17   2      751.62      741.77     80.25 o 
  -8  17   2       87.03       91.57     37.35 o 
  -7  17   2      580.02      687.41     76.51 o 
  -6  17   2       39.14       12.75     31.05 o 
  -5  17   2       68.59       69.29     36.80 o 
  -4  17   2       90.99       39.68     34.80 o 
  -3  17   2       52.55       81.39     38.50 o 
  -2  17   2       30.12       54.71     35.53 o 
  -1  17   2        0.50       -7.02     23.73 o 
   0  17   2       19.17       55.35     37.29 o 
   1  17   2       27.93       32.16     35.47 o 
   2  17   2        2.99       32.76     25.80 o 
   3  17   2       19.25       50.87     27.23 o 
   4  17   2       62.71       70.34     35.08 o 
   5  17   2        7.51      -13.21     31.13 o 
   6  17   2       20.00       48.42     33.62 o 
   7  17   2       12.26       -1.62     31.05 o 
   8  17   2        0.24       19.44     32.98 o 
   9  17   2      146.27      121.42     41.36 o 
  10  17   2      257.10      349.20     82.76 o 
  -5  18   2       17.51       49.30     52.83 o 
  -4  18   2      146.55      161.05     46.02 o 
  -3  18   2        0.03       33.61     28.07 o 
  -2  18   2        5.92       12.34     27.80 o 
  -1  18   2       25.10       54.14     33.42 o 
   0  18   2      433.17      419.35     61.55 o 
   1  18   2       72.01       84.52     40.11 o 
   2  18   2       17.75       27.58     35.96 o 
   3  18   2       95.31      146.15     56.35 o 
 -32   1   3       11.76       15.85     49.30 o 
 -31   1   3      341.21      478.58     64.04 o 
 -30   1   3        4.12       14.02     31.05 o 
 -29   1   3      130.83      116.22     56.35 o 
 -28   1   3        0.24        8.37     27.99 o 
 -27   1   3      178.68      215.08     43.53 o 
 -26   1   3        1.51       31.62     27.99 o 
 -25   1   3       23.67        3.79     24.26 o 
 -24   1   3        1.85       -1.68     20.28 o 
 -23   1   3        0.34       14.24     19.87 o 
 -22   1   3       59.95       95.73     20.53 o 
 -21   1   3     4726.25     4863.85    136.23 o 
 -20   1   3     2330.34     2343.48     73.80 o 
 -19   1   3        8.34        8.84     13.20 o 
 -18   1   3       12.88       35.79     12.84 o 
 -17   1   3      178.36      176.42     15.19 o 
 -16   1   3      777.64      820.80     27.96 o 
 -15   1   3      184.34      205.87     15.15 o 
 -14   1   3      194.97      174.17     12.82 o 
 -13   1   3      714.09      661.78     20.03 o 
 -12   1   3     2989.66     2760.94     49.76 o 
 -11   1   3     1054.25     1044.93     33.21 o 
 -10   1   3      493.74      476.64     18.87 o 
  -9   1   3     1686.42     1760.80     51.41 o 
  -8   1   3       13.80       30.28      7.60 o 
  -7   1   3      131.41      143.88     15.36 o 
  -6   1   3      135.34      153.10     14.93 o 
  -5   1   3      653.29      619.28     25.96 o 
  -4   1   3     3552.25     3547.18     59.58 o 
  -3   1   3      172.30      167.50     14.22 o 
  -2   1   3     8901.36     9426.56     96.78 o 
  -1   1   3     1200.41     1182.19     25.34 o 
   0   1   3    34066.32    34578.07    714.78 o 
   1   1   3      422.55      417.39     14.90 o 
   2   1   3      206.13      184.70     10.56 o 
   3   1   3     1171.23     1137.22     26.77 o 
   4   1   3      352.18      319.33     15.19 o 
   5   1   3     1600.58     1500.57     40.97 o 
   6   1   3     1201.49     1173.06     37.74 o 
   7   1   3        0.72       -9.82      9.82 o 
   8   1   3     1195.99     1253.39     40.93 o 
   9   1   3      548.71      582.06     27.72 o 
  10   1   3     1631.78     1760.06     61.01 o 
  11   1   3     1574.58     1634.84     39.32 o 
  12   1   3       64.14       71.91     12.14 o 
  13   1   3      215.40      184.46     20.87 o 
  14   1   3      778.79      694.84     36.13 o 
  15   1   3       92.38       91.58     17.12 o 
  16   1   3      310.72      300.77     26.32 o 
  17   1   3       69.24       66.38     17.34 o 
  18   1   3      218.58      175.99     23.27 o 
  19   1   3       31.56       31.09     16.69 o 
  20   1   3        6.35       51.07     19.78 o 
  21   1   3     1115.17     1132.53     68.55 o 
  22   1   3        0.97       11.27     24.81 o 
  23   1   3      242.61      205.15     38.85 o 
  24   1   3      537.08      423.31     57.23 o 
  25   1   3      560.95      583.19     65.99 o 
  26   1   3       12.07       25.23     28.31 o 
  27   1   3      776.64      770.43     77.20 o 
  28   1   3        0.01       10.93     33.46 o 
  29   1   3      202.09      207.62     51.95 o 
  30   1   3       23.58       35.73     33.42 o 
 -32   2   3        3.77       68.67     56.35 o 
 -31   2   3      149.13      144.39     63.39 o 
 -30   2   3      161.20      204.54     45.87 o 
 -29   2   3       43.27       41.56     32.56 o 
 -28   2   3      617.04      742.28     70.84 o 
 -27   2   3      149.49      150.15     36.59 o 
 -26   2   3      777.86      711.61     67.10 o 
 -25   2   3      146.11      170.89     31.38 o 
 -24   2   3       49.48       69.82     24.12 o 
 -23   2   3       43.14       70.83     23.71 o 
 -22   2   3      303.96      300.80     34.21 o 
 -21   2   3      540.46      502.45     31.41 o 
 -20   2   3      222.37      203.52     21.05 o 
 -19   2   3      735.32      757.50     34.94 o 
 -18   2   3      299.94      294.04     22.00 o 
 -17   2   3      386.49      388.71     24.01 o 
 -16   2   3       61.04       55.20     11.26 o 
 -15   2   3       19.03       25.23      8.29 o 
 -14   2   3      439.10      485.15     20.33 o 
 -13   2   3     2008.99     2017.05     62.52 o 
 -12   2   3      304.83      305.92     16.67 o 
 -11   2   3     4252.71     4571.98     91.87 o 
 -10   2   3       72.38       65.43      9.82 o 
  -9   2   3     9141.19     9768.91    250.16 o 
  -8   2   3      394.87      403.12     26.39 o 
  -7   2   3     1095.59     1105.51     36.09 o 
  -6   2   3        0.93        6.21      9.38 o 
  -5   2   3     5814.97     5926.48     93.53 o 
  -4   2   3      304.23      276.75     18.19 o 
  -3   2   3     7266.29     7397.61    120.73 o 
  -2   2   3     2635.06     2678.84     51.68 o 
  -1   2   3     6306.14     6475.13    167.85 o 
   0   2   3     1980.71     1894.55     34.69 o 
   1   2   3      888.08      802.04     22.91 o 
   2   2   3       26.22       21.96      7.31 o 
   3   2   3      808.89      749.72     24.79 o 
   4   2   3     1568.11     1514.91     30.78 o 
   5   2   3       56.42       55.60      8.08 o 
   6   2   3      590.61      579.09     27.68 o 
   7   2   3       11.89       15.45     11.82 o 
   8   2   3       26.31       10.87     12.04 o 
   9   2   3     1246.07     1291.58     35.48 o 
  10   2   3       84.98       63.57     11.73 o 
  11   2   3     6874.50     7204.23    155.96 o 
  12   2   3        8.76        7.04      9.84 o 
  13   2   3        3.62       -1.82     10.49 o 
  14   2   3       97.01       91.49     17.08 o 
  15   2   3       11.27       16.83     14.17 o 
  16   2   3       47.46       41.30     15.66 o 
  17   2   3      114.56      119.08     20.51 o 
  18   2   3     1398.33     1237.43     51.69 o 
  19   2   3      196.51      216.36     29.45 o 
  20   2   3      109.01      110.29     25.38 o 
  21   2   3     1736.33     1554.27     74.52 o 
  22   2   3       20.86       23.76     20.19 o 
  23   2   3       15.79       25.00     19.86 o 
  24   2   3     1155.81     1002.11     82.79 o 
  25   2   3      107.53      116.22     34.86 o 
  26   2   3      295.80      217.83     45.87 o 
  27   2   3      223.68      215.39     47.83 o 
  28   2   3      482.69      452.52     64.75 o 
  29   2   3        2.06       10.87     32.30 o 
  30   2   3       36.55       26.77     34.22 o 
 -32   3   3        3.40       -5.28     47.54 o 
 -31   3   3       10.06       52.83     52.83 o 
 -30   3   3      111.66      152.72     43.37 o 
 -29   3   3      778.84      903.70     79.57 o 
 -28   3   3       33.83       62.08     31.73 o 
 -27   3   3      572.74      563.96     63.46 o 
 -26   3   3      366.81      474.67     56.56 o 
 -25   3   3      651.23      634.36     51.12 o 
 -24   3   3      220.92      204.83     32.71 o 
 -23   3   3     1029.98      980.40     58.61 o 
 -22   3   3      768.85      738.67     42.93 o 
 -21   3   3      421.16      429.03     33.15 o 
 -20   3   3      123.18      130.23     19.43 o 
 -19   3   3       77.68      105.04     16.45 o 
 -18   3   3       31.39       24.13     12.70 o 
 -17   3   3      301.17      260.79     23.97 o 
 -16   3   3        3.77        2.68     11.80 o 
 -15   3   3       33.81       41.61     13.16 o 
 -14   3   3       42.22       42.84     11.17 o 
 -13   3   3      135.27      132.11     16.22 o 
 -12   3   3     1152.38     1095.60     33.14 o 
 -11   3   3      622.02      637.07     22.76 o 
 -10   3   3      361.93      405.90     21.71 o 
  -9   3   3      193.34      222.03     16.91 o 
  -8   3   3      530.63      542.56     24.07 o 
  -7   3   3       88.93       81.36     11.73 o 
  -6   3   3        8.53       13.97     10.20 o 
  -5   3   3      104.96       97.57     13.88 o 
  -4   3   3      826.83      889.51     32.24 o 
  -3   3   3       59.34       70.80     11.59 o 
  -2   3   3     1820.70     1984.17     46.03 o 
  -1   3   3        6.79       11.85      8.56 o 
   0   3   3      222.71      273.35     20.45 o 
   1   3   3       51.16       40.91     11.69 o 
   2   3   3     1421.25     1506.46     42.72 o 
   3   3   3      130.11      137.07     13.28 o 
   4   3   3     4519.88     4618.72    101.41 o 
   5   3   3      192.30      183.14     13.25 o 
   6   3   3      114.56      146.00      9.87 o 
   7   3   3     1260.74     1160.22     39.73 o 
   8   3   3      477.98      462.76     27.02 o 
   9   3   3      105.20       99.22     13.27 o 
  10   3   3       27.88       25.13     10.60 o 
  11   3   3      186.79      221.83     17.90 o 
  12   3   3      149.33      140.78     15.58 o 
  13   3   3        0.01        7.34     10.05 o 
  14   3   3       38.91       37.51     12.23 o 
  15   3   3      143.94      142.09     20.13 o 
  16   3   3       52.21       52.23     15.99 o 
  17   3   3       11.60       16.24     15.01 o 
  18   3   3     1489.32     1289.03     96.72 o 
  19   3   3       43.79       45.37     20.89 o 
  20   3   3      245.78      223.01     30.76 o 
  21   3   3      123.11       99.32     24.71 o 
  22   3   3      289.11      325.50     38.23 o 
  23   3   3        1.30       31.28     22.01 o 
  24   3   3       15.96       45.28     24.05 o 
  25   3   3        4.28       45.47     31.59 o 
  26   3   3      298.63      276.52     49.50 o 
  27   3   3        0.11       -1.57     28.77 o 
  28   3   3      118.58       48.50     34.22 o 
  29   3   3       81.54       68.10     37.96 o 
  30   3   3        0.14       -8.69     27.83 o 
 -32   4   3        1.24       26.41     52.83 o 
 -31   4   3        2.15       61.63     56.35 o 
 -30   4   3      478.49      611.02    102.13 o 
 -29   4   3       74.40       96.93     37.96 o 
 -28   4   3      225.52      258.75     46.58 o 
 -27   4   3      103.71       99.49     34.60 o 
 -26   4   3       12.79       -1.32     23.62 o 
 -25   4   3      456.94      474.10     45.02 o 
 -24   4   3      666.60      688.87     53.20 o 
 -23   4   3      373.36      413.74     35.05 o 
 -22   4   3      435.50      470.35     36.25 o 
 -21   4   3      160.73      216.98     25.83 o 
 -20   4   3     2693.73     2721.35    132.42 o 
 -19   4   3        9.52       32.71     15.99 o 
 -18   4   3      359.03      355.72     28.79 o 
 -17   4   3       12.71       15.63     14.00 o 
 -16   4   3       50.83       63.83     15.52 o 
 -15   4   3       12.06        6.64     12.09 o 
 -14   4   3       13.68       21.86     11.76 o 
 -13   4   3       45.53       38.52     10.51 o 
 -12   4   3       13.35       18.72     10.82 o 
 -11   4   3       78.13       83.93     13.83 o 
 -10   4   3       17.81       18.99     11.43 o 
  -9   4   3      217.32      229.21     17.21 o 
  -8   4   3        0.11       -8.14      8.14 o 
  -7   4   3      340.43      344.60     20.19 o 
  -6   4   3      150.08      138.50     14.45 o 
  -5   4   3       83.55       58.02     11.26 o 
  -4   4   3        7.74        3.16     10.36 o 
  -3   4   3        3.02        1.81      8.88 o 
  -2   4   3       98.56       94.19     16.20 o 
  -1   4   3     1977.86     2109.29     55.84 o 
   0   4   3      285.35      292.70     22.75 o 
   1   4   3     3734.31     4138.69    108.90 o 
   2   4   3      230.31      236.84     20.29 o 
   3   4   3     6272.98     6349.33    128.75 o 
   4   4   3        6.17        8.95      9.77 o 
   5   4   3       43.94       40.04      9.94 o 
   6   4   3      940.77      949.62     28.85 o 
   7   4   3       25.17       44.14     11.69 o 
   8   4   3      290.59      248.77     25.11 o 
   9   4   3     1705.19     1730.38     49.66 o 
  10   4   3      566.69      596.55     27.80 o 
  11   4   3     7576.26     7487.14    101.96 o 
  12   4   3     1651.62     1583.77     45.48 o 
  13   4   3      274.59      302.19     21.88 o 
  14   4   3      104.10      102.98     15.31 o 
  15   4   3      761.13      707.46     32.67 o 
  16   4   3      111.98      107.02     18.95 o 
  17   4   3       43.03       58.77     24.81 o 
  18   4   3      248.34      255.06     32.86 o 
  19   4   3      101.40       96.95     23.88 o 
  20   4   3     1352.67     1326.33    117.78 o 
  21   4   3       31.28       22.53     19.10 o 
  22   4   3        1.06       24.07     19.32 o 
  23   4   3        0.91       15.28     19.58 o 
  24   4   3      136.44      132.49     30.31 o 
  25   4   3        7.98       21.42     23.81 o 
  26   4   3        4.24       45.24     32.09 o 
  27   4   3        8.24       32.72     34.09 o 
  28   4   3      218.60      198.85     46.87 o 
  29   4   3        0.00       26.48     34.22 o 
 -31   5   3      411.95      457.83     95.09 o 
 -30   5   3      526.49      589.89    102.13 o 
 -29   5   3       58.41       44.02     51.07 o 
 -28   5   3      171.34      198.53     43.37 o 
 -27   5   3     1239.06     1208.27     72.43 o 
 -26   5   3      207.03      249.60     36.57 o 
 -25   5   3      181.23      257.79     36.49 o 
 -24   5   3      383.34      406.48     36.71 o 
 -23   5   3     1064.82     1022.93     53.72 o 
 -22   5   3      138.84      145.96     24.60 o 
 -21   5   3     1413.45     1477.71     71.28 o 
 -20   5   3      645.94      649.89     48.71 o 
 -19   5   3      454.14      477.19     34.67 o 
 -18   5   3      315.17      290.34     27.67 o 
 -17   5   3      443.56      523.84     33.76 o 
 -16   5   3      268.64      310.41     26.63 o 
 -15   5   3      193.25      192.38     25.66 o 
 -14   5   3     1413.60     1358.98     68.80 o 
 -13   5   3       76.31       71.58     18.24 o 
 -12   5   3      790.59      799.70     42.19 o 
 -11   5   3      284.75      284.73     21.12 o 
 -10   5   3      842.64      844.11     34.86 o 
  -9   5   3        4.90       10.96     10.44 o 
  -8   5   3       59.36       74.46     12.90 o 
  -7   5   3       70.61       71.32     12.57 o 
  -6   5   3     1921.59     1970.13     46.53 o 
  -5   5   3      196.71      181.25     17.97 o 
  -4   5   3       36.23       38.69     12.28 o 
  -3   5   3        2.33        1.11      9.82 o 
  -2   5   3      641.14      639.03     29.81 o 
  -1   5   3      644.74      646.90     33.59 o 
   0   5   3        2.67       15.37     13.14 o 
   1   5   3      110.51      119.50     17.04 o 
   2   5   3     1507.38     1506.93     48.39 o 
   3   5   3      385.15      364.74     25.26 o 
   4   5   3     2128.24     2204.43     56.45 o 
   5   5   3      420.53      444.25     26.09 o 
   6   5   3     1263.88     1254.24     40.42 o 
   7   5   3       84.45      114.50     12.87 o 
   8   5   3     1071.07     1173.39     33.43 o 
   9   5   3      323.00      312.81     23.36 o 
  10   5   3     1447.11     1553.86     50.25 o 
  11   5   3      812.67      766.72     36.11 o 
  12   5   3      421.27      385.71     27.02 o 
  13   5   3     1297.73     1295.93     47.37 o 
  14   5   3     4282.52     4314.32     79.28 o 
  15   5   3     1321.62     1192.59     50.51 o 
  16   5   3      563.49      518.73     35.08 o 
  17   5   3       80.22       42.16     19.87 o 
  18   5   3     1996.88     1846.27     80.96 o 
  19   5   3      563.71      588.12     56.44 o 
  20   5   3       34.30       47.91     21.58 o 
  21   5   3      268.87      260.53     34.84 o 
  22   5   3      270.99      275.07     37.51 o 
  23   5   3       21.03       83.50     27.78 o 
  24   5   3      239.22      292.68     40.88 o 
  25   5   3      193.12      218.52     37.62 o 
  26   5   3      130.85      138.89     32.49 o 
  27   5   3       11.67       13.78     30.29 o 
  28   5   3       17.64       47.64     32.89 o 
  29   5   3      147.99      186.87     46.38 o 
 -31   6   3       46.65       84.52     61.63 o 
 -30   6   3      510.14      760.69    114.46 o 
 -29   6   3       57.06       77.48     54.59 o 
 -28   6   3       23.14       20.14     31.05 o 
 -27   6   3       79.24       68.13     30.87 o 
 -26   6   3      192.22      220.04     36.39 o 
 -25   6   3        3.93       22.20     20.59 o 
 -24   6   3      749.99      824.36     50.43 o 
 -23   6   3      227.44      222.76     33.59 o 
 -22   6   3        0.81       22.84     22.32 o 
 -21   6   3      495.85      515.13     44.97 o 
 -20   6   3      285.30      248.21     33.70 o 
 -19   6   3      711.56      693.27     59.06 o 
 -18   6   3        3.07        6.36     17.49 o 
 -17   6   3       39.95       60.84     19.80 o 
 -16   6   3      149.63      132.66     24.05 o 
 -15   6   3     1881.40     1853.86     73.40 o 
 -14   6   3       38.10       45.22     17.54 o 
 -13   6   3     1771.28     1710.31     68.32 o 
 -12   6   3      917.17      904.67     49.73 o 
 -11   6   3      194.58      222.53     26.14 o 
 -10   6   3        8.94        2.29     10.98 o 
  -9   6   3     1570.66     1713.51     57.44 o 
  -8   6   3      712.85      723.63     37.57 o 
  -7   6   3      164.15      188.93     21.16 o 
  -6   6   3      386.12      355.20     24.06 o 
  -5   6   3       18.49       28.42     12.20 o 
  -4   6   3      246.55      240.16     20.19 o 
  -3   6   3     1383.61     1414.67     45.23 o 
  -2   6   3      316.16      306.49     22.56 o 
  -1   6   3      210.21      220.60     19.67 o 
   0   6   3        0.14       -2.88      9.62 o 
   1   6   3    10179.98    10576.11    204.70 o 
   2   6   3     1769.70     1787.52     55.63 o 
   3   6   3      124.33      159.50     19.10 o 
   4   6   3      130.87      161.06     18.45 o 
   5   6   3       92.95       62.49     14.64 o 
   6   6   3       52.88       75.91     14.64 o 
   7   6   3     4211.49     4283.19     80.10 o 
   8   6   3      482.13      503.40     42.62 o 
   9   6   3       28.27       21.49     12.93 o 
  10   6   3       40.43       49.29     14.65 o 
  11   6   3     1472.43     1579.58     52.71 o 
  12   6   3      457.56      386.91     28.39 o 
  13   6   3      390.21      415.92     29.73 o 
  14   6   3      708.30      695.01     45.16 o 
  15   6   3      626.43      632.08     38.90 o 
  16   6   3       85.49       68.13     18.43 o 
  17   6   3       45.25       61.28     20.99 o 
  18   6   3        4.58       -1.42     17.04 o 
  19   6   3        0.63       -5.78     17.82 o 
  20   6   3      270.11      265.41     35.86 o 
  21   6   3      373.94      394.80     41.91 o 
  22   6   3      218.18      173.56     31.17 o 
  23   6   3      545.63      602.60     53.86 o 
  24   6   3       20.66       16.98     23.05 o 
  25   6   3        0.24       25.26     25.06 o 
  26   6   3       68.55       77.91     28.35 o 
  27   6   3        5.81        3.10     26.39 o 
  28   6   3        9.59       44.92     31.73 o 
 -30   7   3       30.43        5.28     49.30 o 
 -29   7   3      399.35      424.37     93.33 o 
 -28   7   3       12.24       26.38     36.16 o 
 -27   7   3      179.49      154.01     34.20 o 
 -26   7   3      320.44      373.26     38.26 o 
 -25   7   3        4.06       26.16     24.91 o 
 -24   7   3      128.85      176.34     33.27 o 
 -23   7   3        6.35       30.18     23.34 o 
 -22   7   3      547.04      573.79     55.97 o 
 -21   7   3       28.80       61.16     23.21 o 
 -20   7   3      216.39      296.58     36.10 o 
 -19   7   3       25.03       25.29     20.19 o 
 -18   7   3      469.17      462.59     42.22 o 
 -17   7   3       12.91        6.97     17.04 o 
 -16   7   3        8.85       -5.84     15.57 o 
 -15   7   3      214.73      229.52     28.94 o 
 -14   7   3       26.17       27.31     15.85 o 
 -13   7   3      151.05      173.90     26.39 o 
 -12   7   3      418.57      433.37     36.51 o 
 -11   7   3        2.03       -5.22     17.30 o 
 -10   7   3        7.95        1.17     18.55 o 
  -9   7   3      221.47      253.95     24.61 o 
  -8   7   3      182.81      169.88     21.19 o 
  -7   7   3      110.88      111.34     18.24 o 
  -6   7   3      238.29      224.76     23.88 o 
  -5   7   3      192.72      199.12     22.22 o 
  -4   7   3      111.76      137.90     17.08 o 
  -3   7   3      548.03      571.67     31.36 o 
  -2   7   3     6658.85     6895.07    196.83 o 
  -1   7   3       33.86       37.04     12.80 o 
   0   7   3       22.98       64.10     13.95 o 
   1   7   3       36.76       35.60     13.16 o 
   2   7   3      321.40      308.11     23.27 o 
   3   7   3        0.20        9.19     10.71 o 
   4   7   3      216.56      191.37     18.79 o 
   5   7   3      194.58      228.11     20.19 o 
   6   7   3      295.37      315.85     25.91 o 
   7   7   3      147.22      164.26     19.90 o 
   8   7   3      213.17      209.51     30.49 o 
   9   7   3        0.51       12.45     13.80 o 
  10   7   3      503.27      505.88     36.19 o 
  11   7   3     1698.78     1691.68     63.79 o 
  12   7   3     1337.16     1240.73     49.08 o 
  13   7   3      111.23      108.89     23.34 o 
  14   7   3     1778.82     1748.04     73.40 o 
  15   7   3      310.19      297.42     33.52 o 
  16   7   3      246.47      230.71     30.36 o 
  17   7   3      998.74      977.52     51.05 o 
  18   7   3        3.89       -5.04     16.80 o 
  19   7   3        2.66       16.03     19.54 o 
  20   7   3       15.34       39.58     22.24 o 
  21   7   3      199.86      209.14     34.77 o 
  22   7   3      203.50      190.07     33.52 o 
  23   7   3        0.01       -1.16     22.85 o 
  24   7   3      133.46      135.19     32.15 o 
  25   7   3      102.61      134.65     34.10 o 
  26   7   3       10.25       24.84     26.95 o 
  27   7   3      117.86      131.31     34.48 o 
  28   7   3       31.41       63.45     38.85 o 
 -29   8   3        6.41       19.37     45.78 o 
 -28   8   3        8.38       48.08     41.03 o 
 -27   8   3       12.88       23.93     29.10 o 
 -26   8   3      576.16      591.19     55.18 o 
 -25   8   3       23.72       33.03     25.18 o 
 -24   8   3     1106.34     1067.53     69.22 o 
 -23   8   3     2054.53     2105.74     94.78 o 
 -22   8   3     1638.70     1672.71     83.55 o 
 -21   8   3       77.24      103.96     28.35 o 
 -20   8   3        2.70       23.53     20.19 o 
 -19   8   3      610.75      702.87     53.20 o 
 -18   8   3      132.45      153.36     28.04 o 
 -17   8   3     1668.23     1614.63     94.60 o 
 -16   8   3      673.94      672.15     61.92 o 
 -15   8   3      863.23      855.55     67.20 o 
 -14   8   3      111.62      145.97     32.84 o 
 -13   8   3      413.60      413.73     46.68 o 
 -12   8   3      778.85      804.85     62.26 o 
 -11   8   3      164.97      207.74     34.86 o 
 -10   8   3      461.94      431.41     45.43 o 
  -9   8   3       60.49       72.49     26.41 o 
  -8   8   3      302.23      296.74     27.45 o 
  -7   8   3       43.29       49.95     15.87 o 
  -6   8   3       65.16       79.91     16.87 o 
  -5   8   3      492.41      523.88     38.81 o 
  -4   8   3       76.55       59.38     16.58 o 
  -3   8   3     2715.48     2682.36     93.93 o 
  -2   8   3      336.57      348.45     36.48 o 
  -1   8   3     3325.54     3280.44     77.53 o 
   0   8   3        3.79       17.85     12.74 o 
   1   8   3    11425.40    11959.13    201.80 o 
   2   8   3       40.98       44.93     14.65 o 
   3   8   3      918.66      911.58     39.21 o 
   4   8   3       84.15       83.42     16.08 o 
   5   8   3      758.10      813.18     36.46 o 
   6   8   3      221.90      237.51     21.12 o 
   7   8   3     1946.68     1946.73     63.29 o 
   8   8   3        0.10       14.99     14.47 o 
   9   8   3     1897.20     1875.12     57.79 o 
  10   8   3      620.67      578.28     34.31 o 
  11   8   3     1247.49     1192.83    133.83 o 
  12   8   3      626.99      625.43     54.74 o 
  13   8   3     1927.00     1835.28     92.71 o 
  14   8   3      815.38      804.77     63.90 o 
  15   8   3       95.86       83.35     27.99 o 
  16   8   3      375.67      418.30     40.97 o 
  17   8   3      802.48      826.81     55.86 o 
  18   8   3       11.11       21.56     18.97 o 
  19   8   3       42.14       67.63     25.70 o 
  20   8   3       77.28       90.67     26.72 o 
  21   8   3       77.21       69.15     27.70 o 
  22   8   3      467.75      502.49     62.22 o 
  23   8   3        6.66       -4.40     25.11 o 
  24   8   3        0.25       15.09     25.57 o 
  25   8   3        2.62       33.74     26.50 o 
  26   8   3        3.31       28.34     27.41 o 
  27   8   3        0.41        9.83     26.42 o 
 -28   9   3        0.18       19.66     28.97 o 
 -27   9   3      273.42      288.75     55.40 o 
 -26   9   3       10.70       36.61     38.36 o 
 -25   9   3        0.33      -30.86     30.86 o 
 -24   9   3      133.10      148.12     42.94 o 
 -23   9   3     1133.26     1025.03     87.46 o 
 -22   9   3        0.86       43.70     33.55 o 
 -21   9   3      476.97      457.52     58.52 o 
 -20   9   3      421.51      387.51     52.91 o 
 -19   9   3      630.29      726.74     68.48 o 
 -18   9   3      141.33      138.17     35.85 o 
 -17   9   3       30.43       29.26     26.06 o 
 -16   9   3       78.90      155.98     48.42 o 
 -15   9   3      523.35      543.18     55.40 o 
 -14   9   3       24.58       29.93     33.46 o 
 -13   9   3       75.79       75.72     28.56 o 
 -12   9   3       50.13       56.02     26.75 o 
 -11   9   3      311.18      310.89     41.03 o 
 -10   9   3      486.16      472.11     49.08 o 
  -9   9   3      420.41      438.75     47.93 o 
  -8   9   3       65.03       96.07     26.75 o 
  -7   9   3        3.76        7.77     14.83 o 
  -6   9   3       64.00       61.13     18.56 o 
  -5   9   3      105.09      110.45     20.19 o 
  -4   9   3      328.42      350.63     31.84 o 
  -3   9   3       80.79       85.47     18.85 o 
  -2   9   3      398.81      430.14     34.54 o 
  -1   9   3       11.60       19.23     15.67 o 
   0   9   3     1108.81     1104.75     52.60 o 
   1   9   3      677.80      684.22     41.50 o 
   2   9   3     2308.36     2294.37     73.99 o 
   3   9   3       47.37       53.68     15.77 o 
   4   9   3      929.52      864.14     39.45 o 
   5   9   3      254.97      268.98     23.76 o 
   6   9   3       57.25       59.04     15.24 o 
   7   9   3        0.10       18.97     16.92 o 
   8   9   3     1910.28     2031.96     71.43 o 
   9   9   3      443.84      476.01     32.27 o 
  10   9   3      214.15      185.40     34.34 o 
  11   9   3      184.77      182.73     35.34 o 
  12   9   3      276.38      263.40     39.09 o 
  13   9   3       68.28       81.64     27.05 o 
  14   9   3     2842.58     2845.81    121.72 o 
  15   9   3       66.10       75.13     27.50 o 
  16   9   3      401.57      449.45     53.15 o 
  17   9   3        2.55       -0.32     24.26 o 
  18   9   3       44.80       47.39     27.99 o 
  19   9   3        1.82       26.41     36.98 o 
  20   9   3       43.04       95.09     45.78 o 
  21   9   3       24.53       15.09     23.03 o 
  22   9   3       44.33       44.13     27.78 o 
  23   9   3      234.50      256.51     40.27 o 
  24   9   3       88.11       88.34     30.81 o 
  25   9   3      450.35      560.49     57.83 o 
  26   9   3      153.26      152.73     37.43 o 
 -27  10   3        5.85       14.33     36.59 o 
 -26  10   3        2.10       -2.09     36.59 o 
 -25  10   3        1.58       16.83     36.72 o 
 -24  10   3        1.39       -1.66     32.30 o 
 -23  10   3       31.69       59.41     35.34 o 
 -22  10   3      235.92      283.50     75.72 o 
 -21  10   3        8.21       14.97     31.13 o 
 -20  10   3     1226.19     1161.36     90.26 o 
 -19  10   3      584.08      569.47     64.71 o 
 -18  10   3       46.70       43.14     31.13 o 
 -17  10   3      135.52      147.03     39.84 o 
 -16  10   3        1.97        1.33     23.01 o 
 -15  10   3       66.85       83.08     30.03 o 
 -14  10   3       39.14       45.03     24.81 o 
 -13  10   3      163.28      154.07     34.09 o 
 -12  10   3       55.33       60.07     27.99 o 
 -11  10   3       37.76       16.75     20.52 o 
 -10  10   3      652.45      690.48     60.38 o 
  -9  10   3      905.63      965.79     70.34 o 
  -8  10   3        2.85       -4.93     21.76 o 
  -7  10   3     1479.49     1466.77     84.04 o 
  -6  10   3      100.15      110.81     22.24 o 
  -5  10   3      214.22      260.77     28.48 o 
  -4  10   3       24.39       37.15     18.38 o 
  -3  10   3     1665.15     1605.47     66.16 o 
  -2  10   3      564.00      534.27     39.93 o 
  -1  10   3      583.88      559.49     40.50 o 
   0  10   3       46.68       52.40     20.28 o 
   1  10   3     3021.30     2847.47     86.33 o 
   2  10   3        7.05       13.05     16.09 o 
   3  10   3      796.92      779.33     46.22 o 
   4  10   3        4.55        8.46     16.20 o 
   5  10   3     2570.26     2572.91     80.96 o 
   6  10   3      220.35      215.43     26.31 o 
   7  10   3      237.69      247.65     36.72 o 
   8  10   3      250.99      251.47     30.08 o 
   9  10   3      299.31      300.33     41.70 o 
  10  10   3      895.41      885.68     68.89 o 
  11  10   3     2856.16     2699.34    119.51 o 
  12  10   3      206.76      213.91     38.54 o 
  13  10   3      448.10      399.72     49.80 o 
  14  10   3     1771.09     1740.75    101.25 o 
  15  10   3     3259.81     3170.37    196.34 o 
  16  10   3      251.35      255.92     43.58 o 
  17  10   3        0.31       10.75     24.26 o 
  18  10   3      470.03      485.79     58.48 o 
  19  10   3       46.32       55.25     32.84 o 
  20  10   3      238.37      301.11     72.20 o 
  21  10   3      172.66      167.28     58.11 o 
  22  10   3      418.66      403.84     58.90 o 
  23  10   3        0.65       39.70     37.86 o 
  24  10   3       97.85      121.50     41.09 o 
  25  10   3      583.50      717.64    107.41 o 
 -26  11   3        5.07       42.26     58.11 o 
 -25  11   3        0.19        7.39     37.23 o 
 -24  11   3       94.95       90.10     40.19 o 
 -23  11   3       85.21      146.25     46.08 o 
 -22  11   3      109.42      130.20     43.87 o 
 -21  11   3        6.27       15.20     35.34 o 
 -20  11   3      100.95      108.29     39.79 o 
 -19  11   3     2502.90     2441.28    135.59 o 
 -18  11   3        0.93        5.21     35.22 o 
 -17  11   3      537.75      564.24     63.46 o 
 -16  11   3       78.83      118.74     50.18 o 
 -15  11   3      539.66      510.71     58.52 o 
 -14  11   3       17.76       54.23     27.83 o 
 -13  11   3      275.91      275.71     43.10 o 
 -12  11   3       85.89       79.16     28.77 o 
 -11  11   3        0.20        8.80     22.41 o 
 -10  11   3      287.86      272.52     70.43 o 
  -9  11   3     1826.04     1741.10     97.12 o 
  -8  11   3      808.72      890.35     69.69 o 
  -7  11   3     1530.64     1478.36     87.72 o 
  -6  11   3        5.23      -11.87     19.27 o 
  -5  11   3       13.55       31.30     19.10 o 
  -4  11   3      558.48      614.26     44.85 o 
  -3  11   3      612.78      600.08     44.18 o 
  -2  11   3     2654.74     2480.96     85.16 o 
  -1  11   3     1804.33     1774.91     75.53 o 
   0  11   3     2083.52     2079.43     77.83 o 
   1  11   3       87.25       91.12     22.01 o 
   2  11   3     4633.84     4503.75    113.51 o 
   3  11   3      571.13      550.54     41.36 o 
   4  11   3      228.25      234.76     29.81 o 
   5  11   3        0.60       13.04     17.49 o 
   6  11   3      211.47      186.94     32.84 o 
   7  11   3        0.08       33.17     22.81 o 
   8  11   3      433.52      385.30     48.51 o 
   9  11   3        1.79        6.16     19.92 o 
  10  11   3     1455.38     1272.05     85.91 o 
  11  11   3        6.16       25.57     25.79 o 
  12  11   3      955.51      885.85     73.43 o 
  13  11   3     1499.20     1472.89    134.71 o 
  14  11   3        0.93        6.86     27.29 o 
  15  11   3      510.05      518.28     59.05 o 
  16  11   3       13.68       17.84     27.83 o 
  17  11   3      116.19      143.87     37.29 o 
  18  11   3       26.24       26.60     29.08 o 
  19  11   3       17.41       37.99     32.30 o 
  20  11   3        0.20       -3.52     38.74 o 
  21  11   3        8.23       35.22     42.26 o 
  22  11   3       25.38       17.61     42.26 o 
  23  11   3      176.80      266.88     53.50 o 
 -24  12   3      457.64      452.39     67.78 o 
 -23  12   3        7.00       36.26     37.59 o 
 -22  12   3      115.63       85.78     43.37 o 
 -21  12   3      130.54       84.01     40.34 o 
 -20  12   3        5.00      -17.54     40.50 o 
 -19  12   3      188.24      191.90     45.13 o 
 -18  12   3      143.44      125.90     39.84 o 
 -17  12   3        3.69       10.35     30.03 o 
 -16  12   3       90.48      100.20     37.96 o 
 -15  12   3      137.28      108.95     38.54 o 
 -14  12   3        0.42       27.29     28.64 o 
 -13  12   3      471.22      484.18     56.64 o 
 -12  12   3      122.53      106.37     33.34 o 
 -11  12   3        5.93      -15.95     21.06 o 
 -10  12   3       40.84       53.71     28.64 o 
  -9  12   3     7455.97     6996.24    319.60 o 
  -8  12   3      319.12      315.23     45.43 o 
  -7  12   3     5482.12     5402.04    245.64 o 
  -6  12   3      218.98      199.67     39.79 o 
  -5  12   3     2356.44     2364.56    112.68 o 
  -4  12   3       24.03       50.98     20.81 o 
  -3  12   3     2107.06     2163.63     82.57 o 
  -2  12   3      332.21      349.70     36.49 o 
  -1  12   3     3279.96     3195.13     99.97 o 
   0  12   3       52.84       62.21     21.22 o 
   1  12   3      202.21      220.44     30.63 o 
   2  12   3       25.67       33.05     19.93 o 
   3  12   3      633.64      633.39     45.60 o 
   4  12   3      799.74      835.17     60.89 o 
   5  12   3     2941.10     3024.64    121.85 o 
   6  12   3      297.28      323.22     42.94 o 
   7  12   3     1917.61     1754.72    100.83 o 
   8  12   3       40.64       46.24     25.79 o 
   9  12   3      241.19      271.75     44.08 o 
  10  12   3      102.35      109.17     33.62 o 
  11  12   3      427.53      354.84     50.42 o 
  12  12   3       27.31       27.59     48.42 o 
  13  12   3       48.30       95.68     32.56 o 
  14  12   3        1.37        0.14     23.01 o 
  15  12   3      175.84      252.76     48.42 o 
  16  12   3      252.19      280.91     70.43 o 
  17  12   3       17.39       24.83     30.83 o 
  18  12   3        0.88       37.01     32.30 o 
  19  12   3        3.79       21.94     33.46 o 
  20  12   3      179.20      243.00     68.67 o 
  21  12   3       32.27        1.76     51.07 o 
  22  12   3      189.75      334.56     82.76 o 
 -22  13   3        0.13       38.56     36.80 o 
 -21  13   3      148.56      142.06     46.02 o 
 -20  13   3       75.84       90.94     40.34 o 
 -19  13   3       45.25       24.50     43.14 o 
 -18  13   3       10.88       32.71     36.59 o 
 -17  13   3      103.57      107.58     39.79 o 
 -16  13   3      362.63      345.29     58.36 o 
 -15  13   3     1540.00     1409.01    103.26 o 
 -14  13   3        3.58       29.53     32.30 o 
 -13  13   3      872.01      840.46     77.75 o 
 -12  13   3     1824.37     1724.80    108.33 o 
 -11  13   3     1112.94     1129.67     87.77 o 
 -10  13   3      648.07      679.42     67.85 o 
  -9  13   3     1614.84     1623.46    101.47 o 
  -8  13   3     1059.23     1050.73     96.85 o 
  -7  13   3      214.81      280.74     44.77 o 
  -6  13   3      312.11      300.45     45.43 o 
  -5  13   3      496.66      495.90     55.40 o 
  -4  13   3       68.52       39.89     26.75 o 
  -3  13   3       19.39       10.77     21.16 o 
  -2  13   3      991.14      936.09     59.10 o 
  -1  13   3      424.59      424.11     40.64 o 
   0  13   3       25.39       35.77     20.36 o 
   1  13   3     1080.55     1003.55     59.55 o 
   2  13   3      153.52      188.38     30.47 o 
   3  13   3       72.27       74.58     23.45 o 
   4  13   3        9.15        3.19     19.26 o 
   5  13   3      154.10      143.07     32.84 o 
   6  13   3        0.27       10.47     22.31 o 
   7  13   3       48.13       32.05     24.53 o 
   8  13   3       20.20       31.26     24.81 o 
   9  13   3      223.79      267.96     45.87 o 
  10  13   3       28.43       44.23     26.58 o 
  11  13   3      264.46      245.56     46.02 o 
  12  13   3      343.54      317.01     49.17 o 
  13  13   3        8.00       32.06     29.81 o 
  14  13   3       10.18       14.65     29.24 o 
  15  13   3       22.43       48.25     30.46 o 
  16  13   3      299.50      253.02     46.58 o 
  17  13   3       68.65       74.93     61.63 o 
  18  13   3      152.86      196.10     47.83 o 
  19  13   3       29.23       28.72     34.09 o 
  20  13   3        4.46       25.37     41.38 o 
 -20  14   3       42.05       50.01     37.11 o 
 -19  14   3       16.76       23.76     32.89 o 
 -18  14   3       96.62       84.85     36.72 o 
 -17  14   3       27.48       20.71     33.42 o 
 -16  14   3       33.05       22.23     41.38 o 
 -15  14   3        0.10       -0.77     28.31 o 
 -14  14   3       88.30      104.86     38.54 o 
 -13  14   3      341.11      288.93     51.39 o 
 -12  14   3      366.25      479.41     62.87 o 
 -11  14   3      968.85      926.18     82.79 o 
 -10  14   3     1102.90      990.53     83.40 o 
  -9  14   3     1110.36     1032.91     85.81 o 
  -8  14   3      220.56      261.53     55.47 o 
  -7  14   3      402.18      462.21     56.64 o 
  -6  14   3      132.63      164.96     39.21 o 
  -5  14   3       16.09       42.26     27.39 o 
  -4  14   3        0.57       30.65     30.49 o 
  -3  14   3       51.98       60.33     28.56 o 
  -2  14   3      158.12      174.62     29.74 o 
  -1  14   3      896.59      875.35     57.93 o 
   0  14   3       15.75       46.04     22.94 o 
   1  14   3      216.74      249.13     34.37 o 
   2  14   3       22.08       21.10     21.67 o 
   3  14   3       76.84       97.03     26.04 o 
   4  14   3      112.10      154.96     51.07 o 
   5  14   3       81.96      114.00     33.55 o 
   6  14   3        6.70       16.34     26.58 o 
   7  14   3        3.24       23.89     28.31 o 
   8  14   3       12.18       55.14     29.19 o 
   9  14   3       18.44       34.36     25.72 o 
  10  14   3        0.00       20.10     29.57 o 
  11  14   3        2.84        9.29     28.77 o 
  12  14   3      152.20      212.42     43.54 o 
  13  14   3      229.60      277.02     49.76 o 
  14  14   3       90.99      138.64     39.79 o 
  15  14   3        1.39       42.26     35.22 o 
  16  14   3       17.68       31.12     30.61 o 
  17  14   3      145.19      222.29     48.13 o 
  18  14   3      143.91      225.13     49.08 o 
 -17  15   3       34.65      100.02     40.45 o 
 -16  15   3       67.25       86.55     37.29 o 
 -15  15   3        6.14       24.38     31.73 o 
 -14  15   3        0.00       23.10     31.59 o 
 -13  15   3       34.75       12.33     32.09 o 
 -12  15   3       98.07       83.47     37.11 o 
 -11  15   3        8.17       26.62     31.59 o 
 -10  15   3      442.99      478.89     64.71 o 
  -9  15   3      107.85      104.98     39.21 o 
  -8  15   3       53.53       14.02     31.30 o 
  -7  15   3      170.89      174.33     63.39 o 
  -6  15   3      297.53      313.93     52.82 o 
  -5  15   3      364.10      347.83     52.30 o 
  -4  15   3      658.08      685.76     70.27 o 
  -3  15   3        9.66       39.64     31.73 o 
  -2  15   3       22.35        3.07     29.08 o 
  -1  15   3      523.74      591.64     66.03 o 
   0  15   3      303.98      315.32     38.18 o 
   1  15   3        3.85        6.33     22.18 o 
   2  15   3       35.41       68.81     25.15 o 
   3  15   3       61.05       63.39     44.02 o 
   4  15   3       95.24       86.25     31.73 o 
   5  15   3        0.55       18.90     25.50 o 
   6  15   3        4.87       24.88     29.24 o 
   7  15   3       31.05       68.49     30.49 o 
   8  15   3       47.73       17.80     28.30 o 
   9  15   3        8.51       18.34     29.57 o 
  10  15   3      243.59      254.31     46.07 o 
  11  15   3       22.13       41.42     31.05 o 
  12  15   3      613.89      754.08     77.97 o 
  13  15   3       48.71       89.11     37.96 o 
  14  15   3      168.76      299.98    109.17 o 
  15  15   3       59.90      100.31     39.32 o 
 -14  16   3       17.53       10.44     51.07 o 
 -13  16   3        1.81        2.95     34.22 o 
 -12  16   3        2.22       17.02     36.98 o 
 -11  16   3       11.90       22.26     37.84 o 
 -10  16   3        0.93       13.04     35.47 o 
  -9  16   3      121.56      147.84     43.37 o 
  -8  16   3       19.67       63.74     36.98 o 
  -7  16   3        5.31       16.66     32.09 o 
  -6  16   3       21.01       47.70     33.82 o 
  -5  16   3        4.86       20.73     32.14 o 
  -4  16   3       74.72       52.66     38.54 o 
  -3  16   3       12.39       32.76     35.85 o 
  -2  16   3       15.72       43.36     34.80 o 
  -1  16   3        1.95       38.33     34.80 o 
   0  16   3       53.83       66.63     35.34 o 
   1  16   3       46.89       70.38     25.24 o 
   2  16   3      151.54      154.96     52.83 o 
   3  16   3       79.82       63.86     30.49 o 
   4  16   3        0.09        3.77     25.79 o 
   5  16   3       50.09       58.11     32.37 o 
   6  16   3       52.70      102.52     33.00 o 
   7  16   3       81.64      140.98     81.00 o 
   8  16   3        9.76       25.55     44.02 o 
   9  16   3       67.02      120.02     38.54 o 
  10  16   3        9.17       49.17     58.99 o 
  11  16   3      299.75      351.55     56.91 o 
  12  16   3       37.90       74.63     34.22 o 
  -9  17   3      254.82      246.70     60.75 o 
  -8  17   3      747.47      882.53     87.05 o 
  -7  17   3       52.64       46.29     34.60 o 
  -6  17   3        0.79      -12.76     35.08 o 
  -5  17   3       17.03       25.12     37.11 o 
  -4  17   3       17.81       36.10     37.35 o 
  -3  17   3       53.13       82.08     40.34 o 
  -2  17   3      259.83      339.30     55.99 o 
  -1  17   3       38.10       65.93     38.50 o 
   0  17   3      401.71      375.06     86.28 o 
   1  17   3       88.56      140.87     59.87 o 
   2  17   3       18.55       73.96     51.07 o 
   3  17   3       50.40       61.43     32.84 o 
   4  17   3      301.73      275.31     49.86 o 
   5  17   3       18.37       36.00     32.30 o 
   6  17   3       74.49      106.84     40.34 o 
   7  17   3      143.07      211.63     63.39 o 
 -32   0   4        0.03       51.07     54.59 o 
 -31   0   4      179.17      186.65     70.43 o 
 -30   0   4       58.15      119.74     58.11 o 
 -29   0   4        0.01      -31.70     42.26 o 
 -28   0   4       16.56       33.46     47.54 o 
 -27   0   4      698.62      727.24    103.89 o 
 -26   0   4        0.18       31.70     36.98 o 
 -25   0   4       81.32       79.24     40.50 o 
 -24   0   4       33.22       26.41     40.50 o 
 -23   0   4       25.15       81.00     44.02 o 
 -22   0   4       62.40       40.50     36.98 o 
 -21   0   4      470.47      478.96     77.48 o 
 -20   0   4       66.81       75.72     42.26 o 
 -19   0   4     1019.34     1112.87    107.41 o 
 -18   0   4      165.00      191.24     32.14 o 
 -17   0   4      116.91      141.30     28.30 o 
 -16   0   4      462.43      492.08     35.08 o 
 -15   0   4     1638.27     1604.68     60.31 o 
 -14   0   4        0.22        7.97     12.51 o 
 -13   0   4     2335.25     2299.69    133.83 o 
 -12   0   4     2691.75     2623.54    179.61 o 
 -11   0   4     3338.24     3011.73     84.93 o 
 -10   0   4     5502.16     5215.71    220.81 o 
  -9   0   4     8786.88     8952.43    315.20 o 
  -8   0   4    57182.48    60630.18   2183.47 o 
  -7   0   4      337.14      323.18     33.62 o 
  -6   0   4     3771.60     3809.47    213.95 o 
  -5   0   4       47.78       62.51     21.17 o 
  -4   0   4     5032.96     5412.27    288.78 o 
  -3   0   4      346.20      358.41     32.30 o 
  -2   0   4      620.92      597.98     41.38 o 
  -1   0   4      182.37      174.37     16.59 o 
   0   0   4     9191.49     9816.62    127.37 o 
   1   0   4       68.90       79.90     13.52 o 
   2   0   4      501.04      545.06     27.85 o 
   3   0   4      646.43      651.37     30.69 o 
   4   0   4     3254.22     3285.58     66.15 o 
   5   0   4      146.75      150.42     24.07 o 
   6   0   4     7598.67     7571.77    146.66 o 
   7   0   4       86.25       83.30     22.31 o 
   8   0   4      487.51      558.02     43.53 o 
   9   0   4      490.43      493.58     42.28 o 
  10   0   4      259.49      232.42     32.30 o 
  11   0   4     1468.86     1450.69    106.53 o 
  12   0   4     2471.47     2481.88    184.89 o 
  13   0   4       85.41      135.34     30.49 o 
  14   0   4     1191.61     1207.61     72.22 o 
  15   0   4      277.20      265.36     37.96 o 
  16   0   4      496.49      492.84     49.76 o 
  17   0   4      124.52      149.54     32.98 o 
  18   0   4     1665.75     1588.05    107.41 o 
  19   0   4     3741.61     3855.88    395.31 o 
  20   0   4      436.49      377.66     47.27 o 
  21   0   4      700.72      696.96     64.42 o 
  22   0   4      353.01      274.70     65.15 o 
  23   0   4       69.16      153.20     54.59 o 
  24   0   4      160.50      163.76     58.11 o 
  25   0   4       49.18      135.59     56.35 o 
  26   0   4      109.11      220.11     66.91 o 
  27   0   4       82.47       72.20     51.07 o 
  28   0   4        5.80       35.22     51.07 o 
  29   0   4      495.92      493.04    100.37 o 
 -31   1   4        1.04       17.48     34.22 o 
 -30   1   4        3.14       -3.49     32.30 o 
 -29   1   4        6.00        7.04     31.73 o 
 -28   1   4        9.06       20.85     30.46 o 
 -27   1   4        0.08       28.93     30.49 o 
 -26   1   4        1.10        6.16     28.64 o 
 -25   1   4      141.19      106.58     34.22 o 
 -24   1   4      274.18      278.18     45.43 o 
 -23   1   4      153.00      192.83     39.09 o 
 -22   1   4     1071.79     1013.25     76.51 o 
 -21   1   4       61.15       43.16     26.58 o 
 -20   1   4      373.70      384.66     49.17 o 
 -19   1   4     1051.28     1005.88     55.15 o 
 -18   1   4      108.34      115.90     23.68 o 
 -17   1   4      279.18      288.53     22.04 o 
 -16   1   4        0.03        5.67     10.92 o 
 -15   1   4      378.82      357.23     20.94 o 
 -14   1   4      310.60      266.83     23.61 o 
 -13   1   4      348.94      368.83     19.64 o 
 -12   1   4     2922.62     2822.03     83.18 o 
 -11   1   4     1411.09     1480.46     37.53 o 
 -10   1   4       35.10       44.71     12.28 o 
  -9   1   4      182.33      167.63     18.70 o 
  -8   1   4     4699.19     4857.99    157.58 o 
  -7   1   4     2284.75     2168.23     55.82 o 
  -6   1   4     6500.63     6277.46    119.45 o 
  -5   1   4    16214.69    17023.63    321.77 o 
  -4   1   4     5950.06     5918.97     88.32 o 
  -3   1   4     1373.75     1433.42     45.49 o 
  -2   1   4      448.04      452.97     18.62 o 
  -1   1   4     9237.37     9404.11    110.34 o 
   0   1   4     2364.14     2422.12     38.61 o 
   1   1   4      458.59      502.42     19.00 o 
   2   1   4     1742.95     1752.21     34.35 o 
   3   1   4      393.74      428.27     19.79 o 
   4   1   4      459.81      436.42     20.30 o 
   5   1   4     2420.16     2479.71     45.38 o 
   6   1   4        5.97        9.93     11.94 o 
   7   1   4       51.96       58.16     14.29 o 
   8   1   4      776.05      737.83     34.93 o 
   9   1   4     1122.89     1114.18     43.44 o 
  10   1   4       44.26       41.93     14.69 o 
  11   1   4      592.81      563.02     33.10 o 
  12   1   4        2.95        6.34     12.93 o 
  13   1   4       86.02       79.39     18.03 o 
  14   1   4      155.91      131.21     20.22 o 
  15   1   4       13.62       26.36     16.02 o 
  16   1   4      791.16      775.19     44.48 o 
  17   1   4     1396.57     1310.96     55.61 o 
  18   1   4      536.56      495.71     36.70 o 
  19   1   4     2214.12     2017.90    111.83 o 
  20   1   4       53.19       90.01     25.74 o 
  21   1   4        1.93       20.40     22.32 o 
  22   1   4       12.68       30.43     22.02 o 
  23   1   4      186.28      142.83     37.96 o 
  24   1   4      389.22      361.13     54.40 o 
  25   1   4        4.17       20.11     27.99 o 
  26   1   4       70.60       65.67     37.96 o 
  27   1   4       80.21      165.30     44.08 o 
  28   1   4        5.43       15.85     28.64 o 
 -31   2   4       37.01       75.53     41.59 o 
 -30   2   4       10.87       15.85     33.62 o 
 -29   2   4       99.24      155.65     42.83 o 
 -28   2   4        3.52       23.30     32.09 o 
 -27   2   4       64.72       31.70     29.88 o 
 -26   2   4        3.17       10.52     26.58 o 
 -25   2   4       41.49       45.64     29.57 o 
 -24   2   4        0.12      -16.80     24.26 o 
 -23   2   4      386.24      389.51     51.00 o 
 -22   2   4       27.88       35.92     27.99 o 
 -21   2   4        0.02       10.57     19.33 o 
 -20   2   4      395.91      376.24     37.04 o 
 -19   2   4      474.51      520.09     42.20 o 
 -18   2   4      272.43      298.68     32.57 o 
 -17   2   4      568.89      555.53     41.14 o 
 -16   2   4      564.67      568.23     28.79 o 
 -15   2   4      718.95      713.78     31.95 o 
 -14   2   4       72.86      105.03     14.94 o 
 -13   2   4        8.99        6.85     10.28 o 
 -12   2   4      339.76      359.77     23.24 o 
 -11   2   4       13.70       13.15      9.67 o 
 -10   2   4      678.11      687.39     33.33 o 
  -9   2   4     1387.29     1332.34     51.09 o 
  -8   2   4     1260.28     1149.05     41.39 o 
  -7   2   4      606.59      599.45     30.47 o 
  -6   2   4     6337.05     6491.81     95.89 o 
  -5   2   4      149.21      152.17     17.15 o 
  -4   2   4      276.74      280.63     21.29 o 
  -3   2   4     1426.87     1438.39     43.68 o 
  -2   2   4      397.01      395.81     17.90 o 
  -1   2   4      299.13      279.29     16.13 o 
   0   2   4     1163.22     1132.28     30.76 o 
   1   2   4       42.22       29.00      8.44 o 
   2   2   4     1148.50     1129.89     31.15 o 
   3   2   4      279.82      276.18     16.89 o 
   4   2   4      743.58      760.17     25.96 o 
   5   2   4      964.38      954.65     28.14 o 
   6   2   4      195.65      189.40     12.91 o 
   7   2   4      376.90      336.16     24.84 o 
   8   2   4        3.41       13.32     12.48 o 
   9   2   4        0.02        6.30     12.33 o 
  10   2   4     1360.29     1298.47     48.39 o 
  11   2   4      943.57      909.53     42.00 o 
  12   2   4     1612.47     1595.62     56.32 o 
  13   2   4      267.23      227.68     24.79 o 
  14   2   4      899.84      847.90     43.32 o 
  15   2   4      621.26      626.23     38.35 o 
  16   2   4       92.36       69.20     19.52 o 
  17   2   4     1050.50      955.75     48.48 o 
  18   2   4      238.06      233.60     27.23 o 
  19   2   4        0.40        2.58     19.54 o 
  20   2   4      253.71      261.44     34.35 o 
  21   2   4      763.33      769.99     61.96 o 
  22   2   4      136.44      182.86     32.44 o 
  23   2   4        3.09       34.08     24.33 o 
  24   2   4        8.59       12.04     31.05 o 
  25   2   4        0.13        4.83     26.58 o 
  26   2   4      245.27      263.73     51.00 o 
  27   2   4       54.16       92.36     38.54 o 
  28   2   4        1.01       17.19     31.05 o 
 -31   3   4       28.99       41.16     34.27 o 
 -30   3   4       21.66       24.24     36.10 o 
 -29   3   4        6.54        1.76     29.88 o 
 -28   3   4       83.57      133.61     40.45 o 
 -27   3   4       86.40       89.30     34.60 o 
 -26   3   4      279.35      292.42     50.18 o 
 -25   3   4       31.10       64.52     31.05 o 
 -24   3   4      272.19      299.45     49.17 o 
 -23   3   4       30.92        9.73     23.56 o 
 -22   3   4     1393.20     1432.93     71.26 o 
 -21   3   4      175.90      202.06     31.69 o 
 -20   3   4     1093.65     1103.05     60.32 o 
 -19   3   4      241.34      243.99     30.69 o 
 -18   3   4      140.30      128.81     24.92 o 
 -17   3   4       34.07       28.17     18.91 o 
 -16   3   4     1596.22     1602.81     68.41 o 
 -15   3   4       95.04       98.89     20.89 o 
 -14   3   4      613.34      598.73     29.85 o 
 -13   3   4      691.33      682.85     31.03 o 
 -12   3   4      372.79      396.31     24.32 o 
 -11   3   4        0.03        0.88      9.67 o 
 -10   3   4       70.19       76.58     13.60 o 
  -9   3   4     1138.15     1133.97     48.51 o 
  -8   3   4      280.66      261.06     22.04 o 
  -7   3   4      194.15      177.14     19.02 o 
  -6   3   4        0.10       -7.01      9.62 o 
  -5   3   4       51.00       34.53     11.86 o 
  -4   3   4      431.88      420.32     25.74 o 
  -3   3   4      299.33      324.96     16.75 o 
  -2   3   4      125.00      118.90     12.20 o 
  -1   3   4      183.81      162.88     13.85 o 
   0   3   4       55.39       56.95     11.95 o 
   1   3   4     2161.62     2227.69     48.81 o 
   2   3   4      157.57      146.56     15.34 o 
   3   3   4     1983.61     1896.60     41.26 o 
   4   3   4      317.30      306.77     17.68 o 
   5   3   4      306.20      327.91     18.00 o 
   6   3   4      711.20      653.20     22.61 o 
   7   3   4     5326.75     4898.43     95.90 o 
   8   3   4       24.02       17.38     13.09 o 
   9   3   4     1175.63     1222.87     46.40 o 
  10   3   4      480.75      476.46     26.23 o 
  11   3   4     3492.64     3206.35    134.20 o 
  12   3   4     1058.74     1018.48     45.31 o 
  13   3   4      866.09      879.36     43.34 o 
  14   3   4       19.17       27.89     15.58 o 
  15   3   4      123.63      125.52     20.49 o 
  16   3   4        8.15       17.12     15.25 o 
  17   3   4        0.04       14.52     16.83 o 
  18   3   4        4.55       17.18     18.38 o 
  19   3   4       52.44       43.33     22.60 o 
  20   3   4       61.24       62.77     24.91 o 
  21   3   4      352.10      363.02     40.22 o 
  22   3   4      723.50      706.63     55.23 o 
  23   3   4      557.10      699.41     55.84 o 
  24   3   4       58.23       63.37     27.70 o 
  25   3   4       52.34       84.67     36.72 o 
  26   3   4      811.34      981.62     88.97 o 
  27   3   4        0.62        1.76     32.37 o 
  28   3   4        3.38       30.16     34.22 o 
 -31   4   4      706.82      869.01     85.48 o 
 -30   4   4      460.48      503.24     67.10 o 
 -29   4   4      304.15      443.18     75.72 o 
 -28   4   4       50.37       75.72     37.35 o 
 -27   4   4       51.05       70.68     36.04 o 
 -26   4   4      930.17     1043.28     85.28 o 
 -25   4   4       18.85       -9.55     22.79 o 
 -24   4   4       70.92       72.51     31.73 o 
 -23   4   4      528.94      491.30     45.55 o 
 -22   4   4      716.37      680.47     51.86 o 
 -21   4   4      184.28      217.66     31.10 o 
 -20   4   4       84.84       62.00     20.98 o 
 -19   4   4       11.83       18.54     18.85 o 
 -18   4   4       44.58       83.78     23.34 o 
 -17   4   4      888.24      889.33     53.50 o 
 -16   4   4        0.07       13.68     15.77 o 
 -15   4   4      321.76      319.95     32.83 o 
 -14   4   4       67.92       92.36     21.22 o 
 -13   4   4     1042.15     1025.32     38.19 o 
 -12   4   4      610.54      611.68     29.81 o 
 -11   4   4      274.47      288.89     21.12 o 
 -10   4   4      330.22      320.14     22.09 o 
  -9   4   4      201.64      192.24     17.63 o 
  -8   4   4        4.87       11.45     10.09 o 
  -7   4   4        4.75       10.36     11.83 o 
  -6   4   4      144.47      107.90     15.61 o 
  -5   4   4       12.37       20.51     10.86 o 
  -4   4   4        0.57       -4.08      9.57 o 
  -3   4   4      101.56      121.51     16.09 o 
  -2   4   4        5.34        8.06     12.68 o 
  -1   4   4      545.22      534.04     33.15 o 
   0   4   4      816.10      813.90     42.25 o 
   1   4   4     1401.83     1364.23     49.09 o 
   2   4   4     9137.55     9498.70    276.69 o 
   3   4   4      115.32      128.84     17.72 o 
   4   4   4       17.97       37.95     12.51 o 
   5   4   4       41.18       32.25      9.71 o 
   6   4   4        9.02       16.74     12.53 o 
   7   4   4       24.62       32.41     14.43 o 
   8   4   4      590.85      539.83     31.91 o 
   9   4   4        4.75       21.31     14.69 o 
  10   4   4      367.88      354.66     28.25 o 
  11   4   4       37.95       25.77     12.65 o 
  12   4   4     2656.11     2539.43    139.20 o 
  13   4   4      205.04      203.22     23.88 o 
  14   4   4       18.71       24.88     20.08 o 
  15   4   4      377.09      393.02     31.80 o 
  16   4   4      142.42      121.09     21.96 o 
  17   4   4      315.63      315.00     36.93 o 
  18   4   4      406.46      455.03     43.32 o 
  19   4   4       19.23       22.55     21.30 o 
  20   4   4       64.35       78.92     24.91 o 
  21   4   4      198.17      245.80     35.86 o 
  22   4   4      766.02      763.83     58.91 o 
  23   4   4       79.24      157.87     33.20 o 
  24   4   4        6.39       36.73     25.12 o 
  25   4   4       53.86       89.81     30.47 o 
  26   4   4       27.74       27.44     29.81 o 
  27   4   4       66.19      135.16     40.86 o 
  28   4   4        6.28       38.71     41.38 o 
 -30   5   4      238.13      379.00     58.48 o 
 -29   5   4        7.67       46.40     35.47 o 
 -28   5   4     1701.55     1921.58    120.03 o 
 -27   5   4      379.30      447.13     60.97 o 
 -26   5   4      171.99      191.52     44.19 o 
 -25   5   4      296.58      314.50     51.00 o 
 -24   5   4      746.38      860.99     60.95 o 
 -23   5   4        2.13       38.41     24.27 o 
 -22   5   4       12.01       26.21     21.95 o 
 -21   5   4       84.74      112.96     27.20 o 
 -20   5   4        4.63       22.89     21.83 o 
 -19   5   4        3.85       -4.00     17.94 o 
 -18   5   4        4.82       -5.49     17.54 o 
 -17   5   4      542.28      564.22     44.34 o 
 -16   5   4        5.85        0.29     15.54 o 
 -15   5   4       24.25       28.76     18.30 o 
 -14   5   4     1015.53      952.59     54.03 o 
 -13   5   4       89.70      127.17     23.03 o 
 -12   5   4      626.29      591.58     33.04 o 
 -11   5   4      977.79      988.56     37.80 o 
 -10   5   4        3.81        3.65     10.46 o 
  -9   5   4       52.78       45.78     12.66 o 
  -8   5   4      201.59      172.13     17.61 o 
  -7   5   4      784.98      708.46     31.56 o 
  -6   5   4      579.78      577.53     28.44 o 
  -5   5   4       43.77       38.57     13.26 o 
  -4   5   4        0.34        5.18     12.11 o 
  -3   5   4       49.15       56.72     15.18 o 
  -2   5   4      976.72      970.70     54.48 o 
  -1   5   4      728.56      745.51     39.02 o 
   0   5   4      289.76      263.66     24.55 o 
   1   5   4      173.91      170.74     20.45 o 
   2   5   4       30.26       41.39     13.94 o 
   3   5   4     1309.29     1391.88     49.49 o 
   4   5   4      209.44      223.34     21.58 o 
   5   5   4      599.92      592.65     31.70 o 
   6   5   4      272.16      267.34     34.80 o 
   7   5   4      875.79      893.08     47.70 o 
   8   5   4       27.95       54.70     18.24 o 
   9   5   4     2385.71     2239.52     68.03 o 
  10   5   4      141.60      128.99     19.76 o 
  11   5   4      111.81      136.81     17.93 o 
  12   5   4      743.03      677.05     33.46 o 
  13   5   4      270.63      229.37     25.14 o 
  14   5   4       82.53      109.62     20.84 o 
  15   5   4     4947.34     5010.01    146.84 o 
  16   5   4     1964.65     1897.21     81.94 o 
  17   5   4      202.59      229.91     33.20 o 
  18   5   4      886.58      865.62     58.28 o 
  19   5   4       76.64      101.56     26.39 o 
  20   5   4      359.12      384.19     43.00 o 
  21   5   4      414.68      460.17     64.47 o 
  22   5   4      427.69      385.75     54.81 o 
  23   5   4        3.37       32.18     26.00 o 
  24   5   4      240.69      243.61     38.05 o 
  25   5   4      641.39      674.49     59.75 o 
  26   5   4      102.64      146.74     35.39 o 
  27   5   4       51.95       99.35     38.54 o 
 -30   6   4       70.43       78.36     49.30 o 
 -29   6   4        3.76      -14.72     31.05 o 
 -28   6   4       24.56       22.03     31.73 o 
 -27   6   4       64.30       91.57     38.60 o 
 -26   6   4       67.64      123.75     40.34 o 
 -25   6   4        0.41       28.66     24.81 o 
 -24   6   4        1.87        3.71     23.62 o 
 -23   6   4      938.32      950.41     63.29 o 
 -22   6   4     1655.73     1656.52     81.94 o 
 -21   6   4      469.57      454.44     45.06 o 
 -20   6   4      453.13      407.70     50.83 o 
 -19   6   4       44.30       57.86     22.99 o 
 -18   6   4      651.85      666.72     50.49 o 
 -17   6   4      594.38      563.33     45.36 o 
 -16   6   4      606.08      610.43     45.99 o 
 -15   6   4      200.65      187.33     27.70 o 
 -14   6   4     1429.33     1404.95     67.10 o 
 -13   6   4       62.65       69.81     19.87 o 
 -12   6   4        5.11        7.26     15.67 o 
 -11   6   4      115.21      132.03     18.73 o 
 -10   6   4      523.00      521.05     31.96 o 
  -9   6   4       65.44       57.89     13.00 o 
  -8   6   4        7.48        7.81     10.68 o 
  -7   6   4        6.85       15.31     12.99 o 
  -6   6   4       48.79       60.72     14.51 o 
  -5   6   4      655.62      654.73     34.38 o 
  -4   6   4      180.01      166.26     19.05 o 
  -3   6   4       64.07       57.61     14.00 o 
  -2   6   4      290.22      292.19     31.59 o 
  -1   6   4      848.61      845.75     42.75 o 
   0   6   4      398.07      330.78     28.20 o 
   1   6   4       96.76      106.83     18.24 o 
   2   6   4     2463.63     2461.66     69.66 o 
   3   6   4     1324.62     1229.30     49.25 o 
   4   6   4      119.33      135.56     18.55 o 
   5   6   4      322.29      316.96     36.59 o 
   6   6   4      143.21      144.70     27.31 o 
   7   6   4      278.81      324.46     38.06 o 
   8   6   4        1.63        4.46     25.53 o 
   9   6   4        5.52       19.41     17.22 o 
  10   6   4      226.70      208.15     27.60 o 
  11   6   4      355.12      369.64     29.45 o 
  12   6   4     2286.00     2399.56     63.29 o 
  13   6   4        3.18        2.42     13.56 o 
  14   6   4      644.83      591.94     38.78 o 
  15   6   4      267.07      275.11     33.96 o 
  16   6   4      137.32      184.60     30.02 o 
  17   6   4      616.67      576.08     47.80 o 
  18   6   4      405.73      380.33     41.20 o 
  19   6   4      511.12      421.96     43.69 o 
  20   6   4      153.35      164.75     31.81 o 
  21   6   4        0.23       -6.75     20.89 o 
  22   6   4        1.43       32.40     23.96 o 
  23   6   4      311.98      344.56     44.85 o 
  24   6   4       36.96       89.86     31.71 o 
  25   6   4      527.63      580.32     56.55 o 
  26   6   4        1.49       43.06     27.30 o 
  27   6   4       20.93       78.59     31.06 o 
 -29   7   4      382.35      512.08     67.17 o 
 -28   7   4        9.08       33.35     31.73 o 
 -27   7   4        2.83       15.85     31.13 o 
 -26   7   4      192.60      212.39     37.89 o 
 -25   7   4      297.85      321.26     43.00 o 
 -24   7   4      147.98      132.58     30.76 o 
 -23   7   4      690.92      643.18     54.84 o 
 -22   7   4     1934.93     1858.92     88.93 o 
 -21   7   4      489.17      513.39     48.73 o 
 -20   7   4     3348.32     3320.07    124.71 o 
 -19   7   4        5.69       15.11     20.81 o 
 -18   7   4      130.63      124.10     27.41 o 
 -17   7   4      222.82      226.42     30.76 o 
 -16   7   4      208.45      215.92     30.02 o 
 -15   7   4       42.88       57.96     19.98 o 
 -14   7   4     1025.85     1012.41     59.75 o 
 -13   7   4      703.45      677.02     47.76 o 
 -12   7   4       20.36       30.42     17.73 o 
 -11   7   4     2934.51     2877.46     99.15 o 
 -10   7   4     1093.01     1115.42    111.81 o 
  -9   7   4     1042.81     1077.30     52.01 o 
  -8   7   4        3.99        9.45     13.36 o 
  -7   7   4      374.59      381.45     28.62 o 
  -6   7   4      775.43      776.06     38.60 o 
  -5   7   4      262.85      282.93     24.82 o 
  -4   7   4      176.36      202.08     21.71 o 
  -3   7   4      726.86      690.72     36.40 o 
  -2   7   4      501.60      496.22     31.53 o 
  -1   7   4       76.96       75.61     15.99 o 
   0   7   4      226.92      198.91     22.02 o 
   1   7   4       62.16       26.41     17.43 o 
   2   7   4      177.44      164.52     22.29 o 
   3   7   4        1.10       17.52     13.60 o 
   4   7   4       19.30       21.06     13.39 o 
   5   7   4      559.55      528.77     47.27 o 
   6   7   4      210.06      204.29     31.73 o 
   7   7   4      242.13      196.48     32.30 o 
   8   7   4      552.69      481.67     52.83 o 
   9   7   4      155.23      152.58     29.08 o 
  10   7   4      695.55      708.06     45.60 o 
  11   7   4     1530.17     1508.54     65.04 o 
  12   7   4      335.98      363.11     30.73 o 
  13   7   4      966.59      918.79     55.17 o 
  14   7   4     6133.68     5918.91    127.91 o 
  15   7   4      366.96      345.96     38.84 o 
  16   7   4      106.90       99.62     25.57 o 
  17   7   4      410.22      384.86     41.58 o 
  18   7   4      118.43      131.81     27.46 o 
  19   7   4       25.27       25.44     22.60 o 
  20   7   4        6.33       10.26     20.19 o 
  21   7   4        0.30        6.06     25.32 o 
  22   7   4        2.57       18.65     25.25 o 
  23   7   4        2.21       43.88     34.00 o 
  24   7   4      218.10      259.45     40.56 o 
  25   7   4       15.32        0.33     27.10 o 
  26   7   4       33.35      111.28     33.82 o 
 -28   8   4      140.96      118.14     39.62 o 
 -27   8   4        2.70        3.41     27.11 o 
 -26   8   4        1.21       22.81     27.17 o 
 -25   8   4      565.90      657.11     74.84 o 
 -24   8   4      108.95      107.52     31.27 o 
 -23   8   4      113.00      129.43     32.06 o 
 -22   8   4       17.55       23.93     23.45 o 
 -21   8   4     1090.24     1212.04     73.02 o 
 -20   8   4       29.70       40.82     23.88 o 
 -19   8   4       21.71       29.55     27.90 o 
 -18   8   4      234.96      238.21     34.06 o 
 -17   8   4       79.17       90.94     24.01 o 
 -16   8   4      383.81      475.32     43.35 o 
 -15   8   4       21.03       35.95     25.32 o 
 -14   8   4       29.20       40.64     24.26 o 
 -13   8   4      202.24      199.16     34.22 o 
 -12   8   4       58.64       76.00     27.31 o 
 -11   8   4       66.22       87.61     27.99 o 
 -10   8   4      309.15      268.66     39.21 o 
  -9   8   4        4.85        1.87     19.03 o 
  -8   8   4      138.83      113.37     22.22 o 
  -7   8   4      373.86      412.03     34.37 o 
  -6   8   4       30.93       23.90     15.67 o 
  -5   8   4       49.53       64.22     16.55 o 
  -4   8   4      418.13      435.95     30.87 o 
  -3   8   4      185.67      194.26     21.75 o 
  -2   8   4      572.39      588.89     35.29 o 
  -1   8   4      442.59      446.72     30.68 o 
   0   8   4     2548.99     2378.25    117.17 o 
   1   8   4      308.39      316.64     26.65 o 
   2   8   4        0.69       -3.64     12.53 o 
   3   8   4      285.46      288.93     25.08 o 
   4   8   4        3.49        4.19     16.01 o 
   5   8   4      716.90      738.55     46.49 o 
   6   8   4      978.53      959.67     95.09 o 
   7   8   4      406.66      380.50     44.08 o 
   8   8   4      810.92      924.80     65.15 o 
   9   8   4      840.87      883.35     63.90 o 
  10   8   4     1435.51     1476.76     66.03 o 
  11   8   4        6.52        5.08     18.24 o 
  12   8   4     3737.76     3759.41    135.62 o 
  13   8   4       72.85       69.21     26.75 o 
  14   8   4     1000.02      965.03     71.39 o 
  15   8   4      317.44      329.28     65.15 o 
  16   8   4        1.29       15.52     20.95 o 
  17   8   4      324.57      330.79     40.32 o 
  18   8   4       20.88        4.28     19.95 o 
  19   8   4       14.96       36.74     22.18 o 
  20   8   4        0.30       35.59     24.98 o 
  21   8   4      230.27      267.19     39.46 o 
  22   8   4      109.72      206.00     37.37 o 
  23   8   4      602.61      735.71     62.67 o 
  24   8   4        6.58        7.05     26.39 o 
  25   8   4        4.04       19.08     26.39 o 
 -27   9   4        0.89       25.45     42.26 o 
 -26   9   4      114.01      132.02     43.56 o 
 -25   9   4       20.23       19.27     34.22 o 
 -24   9   4      161.90      172.80     46.38 o 
 -23   9   4       59.32       35.61     36.72 o 
 -22   9   4      851.41      904.34     83.87 o 
 -21   9   4      282.93      339.52     55.31 o 
 -20   9   4      124.82      132.85     38.85 o 
 -19   9   4      927.54      772.99     72.09 o 
 -18   9   4      794.85      706.62     69.10 o 
 -17   9   4      145.88      172.47     47.54 o 
 -16   9   4       82.41      144.85     36.04 o 
 -15   9   4       83.22      103.72     30.83 o 
 -14   9   4       34.01       70.66     28.56 o 
 -13   9   4      181.30      177.69     36.59 o 
 -12   9   4       17.28       39.56     25.32 o 
 -11   9   4     2375.58     2133.91    167.28 o 
 -10   9   4      159.54      159.04     32.56 o 
  -9   9   4      415.08      402.43     47.63 o 
  -8   9   4      344.59      366.52     45.43 o 
  -7   9   4     3298.30     3438.31    111.80 o 
  -6   9   4      314.88      313.97     32.14 o 
  -5   9   4     3187.74     3221.53    132.20 o 
  -4   9   4       23.65       33.76     17.60 o 
  -3   9   4      217.81      243.78     29.74 o 
  -2   9   4        0.42       -2.53     14.22 o 
  -1   9   4      234.75      238.93     25.35 o 
   0   9   4      211.77      219.40     23.91 o 
   1   9   4       91.82       87.12     18.27 o 
   2   9   4      115.59      149.99     22.37 o 
   3   9   4     1444.63     1435.13     53.50 o 
   4   9   4       21.03       31.06     17.82 o 
   5   9   4        5.56       13.17     16.70 o 
   6   9   4        2.30        6.73     16.47 o 
   7   9   4       11.75       14.46     17.73 o 
   8   9   4        2.16       13.28     17.82 o 
   9   9   4      740.70      727.24     48.42 o 
  10   9   4        6.36       29.15     15.46 o 
  11   9   4      241.73      264.18     41.09 o 
  12   9   4      113.48       84.45     29.24 o 
  13   9   4     1091.18     1023.06     75.92 o 
  14   9   4      564.42      610.09     59.73 o 
  15   9   4     1021.23      987.65     75.83 o 
  16   9   4      129.84      100.37     44.02 o 
  17   9   4     1246.96     1167.45    126.78 o 
  18   9   4       15.46       13.15     27.99 o 
  19   9   4        1.71       12.86     28.31 o 
  20   9   4        8.02       51.50     32.84 o 
  21   9   4      114.83      166.35     42.28 o 
  22   9   4        0.85       -4.16     28.30 o 
  23   9   4       69.03       98.97     31.69 o 
  24   9   4       62.63       75.97     30.28 o 
 -26  10   4        1.46       20.68     35.47 o 
 -25  10   4        0.80       -0.66     36.34 o 
 -24  10   4      199.27      285.34     55.66 o 
 -23  10   4      395.11      403.65     61.62 o 
 -22  10   4       68.51      105.55     41.36 o 
 -21  10   4       72.95       97.54     40.86 o 
 -20  10   4        5.91        2.37     28.99 o 
 -19  10   4       34.06       68.30     34.80 o 
 -18  10   4      850.09      806.57     75.32 o 
 -17  10   4       23.64       47.71     33.34 o 
 -16  10   4        9.32       58.11     29.24 o 
 -15  10   4      197.12      197.00     39.21 o 
 -14  10   4      133.99      145.57     44.90 o 
 -13  10   4        3.55        3.43     23.01 o 
 -12  10   4       62.18       69.04     29.57 o 
 -11  10   4      292.30      273.62     47.54 o 
 -10  10   4     1598.54     1487.48     90.87 o 
  -9  10   4        1.12       44.76     26.58 o 
  -8  10   4      179.26      184.77     36.04 o 
  -7  10   4      542.08      538.85     54.15 o 
  -6  10   4     1650.53     1618.17     76.35 o 
  -5  10   4      961.49      946.86     53.74 o 
  -4  10   4        7.60       31.62     19.02 o 
  -3  10   4       34.54       37.88     18.91 o 
  -2  10   4       35.05       24.39     17.26 o 
  -1  10   4       10.03       26.32     18.76 o 
   0  10   4      473.63      460.51     39.23 o 
   1  10   4      529.71      507.98     34.90 o 
   2  10   4      351.21      349.55     29.76 o 
   3  10   4        5.92       19.63     18.85 o 
   4  10   4     1860.87     1863.80     76.57 o 
   5  10   4      212.42      189.10     30.55 o 
   6  10   4      395.57      401.72     38.53 o 
   7  10   4     1108.63     1117.55     60.15 o 
   8  10   4      213.80      211.88     29.81 o 
   9  10   4      199.36      234.71     29.94 o 
  10  10   4      880.38      821.82     69.43 o 
  11  10   4       82.62      106.89     56.35 o 
  12  10   4      376.85      381.74     50.14 o 
  13  10   4       42.07       51.59     29.24 o 
  14  10   4      462.95      483.36     57.28 o 
  15  10   4       43.89       91.74     31.73 o 
  16  10   4       57.83       98.61     49.30 o 
  17  10   4      217.76      190.17     61.63 o 
  18  10   4      427.36      405.00     79.24 o 
  19  10   4      205.85      225.26     46.58 o 
  20  10   4       19.69       15.85     29.88 o 
  21  10   4      171.69      245.67     51.05 o 
  22  10   4        0.01       35.62     32.98 o 
  23  10   4       26.86       35.94     31.59 o 
 -24  11   4        6.52       34.24     38.50 o 
 -23  11   4      570.34      528.28     70.97 o 
 -22  11   4      311.77      325.82     57.65 o 
 -21  11   4       23.56       42.04     34.22 o 
 -20  11   4      279.61      279.31     52.38 o 
 -19  11   4      220.99      209.07     46.68 o 
 -18  11   4       95.20      132.27     42.11 o 
 -17  11   4       19.48       48.48     31.73 o 
 -16  11   4      111.52      147.99     40.45 o 
 -15  11   4       47.00       57.23     34.34 o 
 -14  11   4        9.56       13.19     26.75 o 
 -13  11   4       49.06       49.38     27.31 o 
 -12  11   4       35.20       22.89     23.66 o 
 -11  11   4       21.50       32.58     26.15 o 
 -10  11   4      434.80      450.19     54.59 o 
  -9  11   4       41.87       52.33     26.23 o 
  -8  11   4        1.50        6.29     21.13 o 
  -7  11   4     1300.73     1261.07     83.17 o 
  -6  11   4       26.73       33.54     25.50 o 
  -5  11   4       76.73      108.33     24.34 o 
  -4  11   4      182.11      180.20     27.62 o 
  -3  11   4      385.18      358.11     36.25 o 
  -2  11   4        4.51       30.44     19.58 o 
  -1  11   4     2496.69     2382.84     86.03 o 
   0  11   4       58.06       78.40     22.60 o 
   1  11   4      426.74      444.62     40.22 o 
   2  11   4      839.22      832.44     52.01 o 
   3  11   4      367.84      364.55     46.68 o 
   4  11   4      102.77      126.78     32.98 o 
   5  11   4     2180.59     2072.33    102.99 o 
   6  11   4       39.97       63.91     27.31 o 
   7  11   4      456.13      530.20     54.62 o 
   8  11   4       88.34       65.15     38.74 o 
   9  11   4     2164.49     2049.13    109.93 o 
  10  11   4      192.38      205.60     39.84 o 
  11  11   4      821.95      839.14     72.09 o 
  12  11   4       83.54      108.31     34.09 o 
  13  11   4      240.25      261.98     44.19 o 
  14  11   4        4.13       26.97     27.31 o 
  15  11   4      569.08      493.81     59.13 o 
  16  11   4       11.00        9.12     27.99 o 
  17  11   4       45.38       38.74     40.50 o 
  18  11   4      125.83      121.50     58.11 o 
  19  11   4        2.22       56.35     47.54 o 
  20  11   4      394.50      458.44     75.72 o 
  21  11   4      106.70       89.17     37.59 o 
 -23  12   4      131.88      189.09     50.42 o 
 -22  12   4       27.29       42.85     40.86 o 
 -21  12   4       90.65      132.61     43.87 o 
 -20  12   4       91.78      107.99     41.59 o 
 -19  12   4      194.28      197.70     48.51 o 
 -18  12   4       13.50       42.50     35.85 o 
 -17  12   4      151.63      151.39     46.68 o 
 -16  12   4      400.53      439.67     62.80 o 
 -15  12   4     1842.51     1827.86    115.80 o 
 -14  12   4        9.10       24.65     32.98 o 
 -13  12   4      359.04      322.62     65.15 o 
 -12  12   4     2246.87     2113.53    118.90 o 
 -11  12   4      100.73      115.88     44.02 o 
 -10  12   4        0.00       30.90     27.05 o 
  -9  12   4      719.93      754.10     69.03 o 
  -8  12   4      185.07      194.10     39.21 o 
  -7  12   4      708.94      748.34     67.85 o 
  -6  12   4     1505.54     1476.21     92.76 o 
  -5  12   4       66.85       65.79     29.08 o 
  -4  12   4      407.66      396.45     39.25 o 
  -3  12   4      192.91      216.33     30.88 o 
  -2  12   4     2576.10     2693.75    110.07 o 
  -1  12   4       34.31       49.08     22.32 o 
   0  12   4     1085.16     1069.89     61.30 o 
   1  12   4      829.58      825.28     54.48 o 
   2  12   4      352.03      344.26     46.68 o 
   3  12   4      134.05      129.87     32.09 o 
   4  12   4        6.81       27.10     25.50 o 
   5  12   4      411.49      410.40     51.05 o 
   6  12   4      190.91      226.25     40.45 o 
   7  12   4      377.69      378.59     70.43 o 
   8  12   4      172.70      188.84     39.62 o 
   9  12   4       75.83       85.24     30.49 o 
  10  12   4      543.42      636.33     65.96 o 
  11  12   4       54.91       44.02     28.64 o 
  12  12   4      664.79      648.39     67.85 o 
  13  12   4        8.18       31.18     25.32 o 
  14  12   4       92.55      125.61     38.74 o 
  15  12   4      106.85      122.77     37.23 o 
  16  12   4       18.81       23.57     29.08 o 
  17  12   4      161.37      139.11     54.59 o 
  18  12   4      318.35      429.65     88.04 o 
  19  12   4       33.01       49.30     51.07 o 
  20  12   4      159.56      102.13     51.07 o 
 -21  13   4       14.21        7.34     36.59 o 
 -20  13   4       10.76       23.38     31.20 o 
 -19  13   4       62.48       54.98     38.06 o 
 -18  13   4      337.95      307.24     57.89 o 
 -17  13   4       90.04       64.07     37.29 o 
 -16  13   4       33.24       66.07     40.45 o 
 -15  13   4     1367.74     1402.65    104.57 o 
 -14  13   4      323.28      350.51     54.79 o 
 -13  13   4       63.02       90.06     51.95 o 
 -12  13   4     1180.57     1163.84    103.01 o 
 -11  13   4       75.33       73.14     48.42 o 
 -10  13   4       14.98        3.52     27.39 o 
  -9  13   4      469.93      545.54    110.93 o 
  -8  13   4      416.73      480.14     57.89 o 
  -7  13   4      486.54      544.38     61.55 o 
  -6  13   4       21.39       56.04     31.59 o 
  -5  13   4     1119.62     1146.30     83.98 o 
  -4  13   4      366.62      379.62     60.75 o 
  -3  13   4       75.81      107.37     26.00 o 
  -2  13   4       49.02       78.50     25.37 o 
  -1  13   4     2803.08     2740.61    100.28 o 
   0  13   4      206.16      245.34     34.15 o 
   1  13   4     3684.42     3602.71    143.17 o 
   2  13   4        9.72       19.25     27.83 o 
   3  13   4     1347.56     1285.55     86.37 o 
   4  13   4      117.06      104.13     32.30 o 
   5  13   4       12.41       13.42     25.79 o 
   6  13   4       77.43       65.15     40.50 o 
   7  13   4       24.93       40.50     38.74 o 
   8  13   4       77.33       89.40     32.09 o 
   9  13   4      324.41      343.02     51.66 o 
  10  13   4       13.42       43.14     27.31 o 
  11  13   4      443.94      477.32     60.86 o 
  12  13   4       48.64       24.76     29.19 o 
  13  13   4        0.12       19.59     30.03 o 
  14  13   4      257.94      284.89     51.57 o 
  15  13   4        4.02       41.00     29.58 o 
  16  13   4       31.83       36.23     31.24 o 
  17  13   4       39.43       39.73     33.42 o 
  18  13   4       37.10       66.91     45.78 o 
 -18  14   4        0.01        3.12     32.56 o 
 -17  14   4      235.73      222.68     52.30 o 
 -16  14   4       19.14       18.81     35.34 o 
 -15  14   4       77.48      127.70     44.19 o 
 -14  14   4      169.57      227.95     48.13 o 
 -13  14   4       22.43       14.09     28.64 o 
 -12  14   4      595.99      558.35     67.20 o 
 -11  14   4        1.74       20.64     29.95 o 
 -10  14   4        2.59      -24.65     38.74 o 
  -9  14   4       55.18       60.20     32.56 o 
  -8  14   4     2146.75     1958.34    117.02 o 
  -7  14   4      563.84      563.39     74.84 o 
  -6  14   4       10.74       18.72     30.03 o 
  -5  14   4        4.45       -7.43     27.99 o 
  -4  14   4      341.77      345.97     50.42 o 
  -3  14   4       35.46       91.28     34.22 o 
  -2  14   4        0.14       40.91     29.24 o 
  -1  14   4      741.84      795.07     57.59 o 
   0  14   4      842.49      800.20     88.92 o 
   1  14   4       35.70       55.81     30.33 o 
   2  14   4      489.53      615.77     62.80 o 
   3  14   4       41.45       62.78     30.33 o 
   4  14   4       37.99       56.35     40.50 o 
   5  14   4        4.85       31.70     38.74 o 
   6  14   4       52.60       61.63     38.74 o 
   7  14   4       60.78       50.71     30.49 o 
   8  14   4       85.52       69.55     33.62 o 
   9  14   4      273.79      257.32     47.63 o 
  10  14   4      306.65      319.48     50.32 o 
  11  14   4       31.97       49.07     32.84 o 
  12  14   4       11.36       -5.67     27.50 o 
  13  14   4      205.33      199.04     45.13 o 
  14  14   4       37.49       77.99     35.47 o 
  15  14   4       56.42       90.97     40.45 o 
 -15  15   4       93.13      181.08     45.33 o 
 -14  15   4      402.06      361.01     60.38 o 
 -13  15   4        2.85        6.38     36.04 o 
 -12  15   4       31.93       45.78     36.11 o 
 -11  15   4      203.95      297.56     52.91 o 
 -10  15   4       11.29       18.42     44.90 o 
  -9  15   4       38.51       44.18     34.09 o 
  -8  15   4      230.02      227.15     46.02 o 
  -7  15   4     1088.97     1138.18     92.71 o 
  -6  15   4      134.91      133.62     42.62 o 
  -5  15   4       73.67      104.13     37.11 o 
  -4  15   4      124.10      133.96     39.77 o 
  -3  15   4      249.12      259.37     47.83 o 
  -2  15   4        0.17      -20.09     40.50 o 
  -1  15   4     1084.45      926.22    117.98 o 
   0  15   4      578.21      624.28     82.76 o 
   1  15   4      957.54     1001.94     82.06 o 
   2  15   4       21.83       65.43     31.05 o 
   3  15   4      299.06      364.50     73.96 o 
   4  15   4        0.64      -17.61     35.22 o 
   5  15   4       66.63      139.11     49.30 o 
   6  15   4       10.95       37.79     29.57 o 
   7  15   4       88.42      107.35     35.85 o 
   8  15   4       26.80       19.09     30.46 o 
   9  15   4        0.19        1.32     29.57 o 
  10  15   4        6.00       41.85     31.59 o 
  11  15   4        0.09       29.14     32.14 o 
  12  15   4      144.20      191.17     42.73 o 
 -11  16   4       46.48       59.99     37.29 o 
 -10  16   4      111.55      148.79     46.07 o 
  -9  16   4        5.81       -8.40     32.09 o 
  -8  16   4      103.34      103.94     42.28 o 
  -7  16   4       44.10       50.10     38.54 o 
  -6  16   4       57.31      101.60     41.70 o 
  -5  16   4        8.91       17.05     35.08 o 
  -4  16   4       65.14       93.72     41.03 o 
  -3  16   4       40.33       17.85     35.53 o 
  -2  16   4      327.23      197.22     65.15 o 
  -1  16   4        3.69       10.57     44.02 o 
   0  16   4       82.27       93.33     49.30 o 
   1  16   4       24.56        7.04     45.78 o 
   2  16   4       37.06       54.59     44.02 o 
   3  16   4       23.96       61.63     44.02 o 
   4  16   4       36.17       89.80     47.54 o 
   5  16   4        0.17       11.57     30.33 o 
   6  16   4      203.50      230.55     47.27 o 
   7  16   4       39.41       80.76     36.04 o 
   8  16   4       16.32       32.19     32.56 o 
   9  16   4       42.47       31.70     47.54 o 
  -2  17   4        9.10       51.07     54.59 o 
  -1  17   4       47.56       96.85     54.59 o 
 -30   1   5       18.46       -0.64     34.22 o 
 -29   1   5        0.02       28.58     34.69 o 
 -28   1   5        7.82       18.18     30.33 o 
 -27   1   5      549.40      579.30     69.10 o 
 -26   1   5       10.55       -4.98     28.56 o 
 -25   1   5      294.86      323.79     52.82 o 
 -24   1   5      116.67      176.66     42.83 o 
 -23   1   5       87.09       79.37     32.30 o 
 -22   1   5      341.29      346.93     51.05 o 
 -21   1   5        5.95       -2.50     23.56 o 
 -20   1   5      391.94      409.44     50.87 o 
 -19   1   5        5.22       28.78     18.85 o 
 -18   1   5       69.16       57.35     17.67 o 
 -17   1   5        5.47        9.47     12.71 o 
 -16   1   5      365.86      369.78     31.14 o 
 -15   1   5        5.66       10.59     12.97 o 
 -14   1   5       76.81       84.85     15.33 o 
 -13   1   5       24.59       35.21     15.58 o 
 -12   1   5      623.23      621.03     36.05 o 
 -11   1   5      541.05      547.40     33.55 o 
 -10   1   5     1326.05     1390.30     51.05 o 
  -9   1   5      322.88      336.00     26.60 o 
  -8   1   5      651.50      595.16     33.82 o 
  -7   1   5       80.86       81.29     15.88 o 
  -6   1   5     4326.16     4436.46    120.73 o 
  -5   1   5       14.70       10.73     11.65 o 
  -4   1   5    11292.90    11446.10    137.85 o 
  -3   1   5       25.56       23.23     12.44 o 
  -2   1   5     2838.68     2724.50    100.01 o 
  -1   1   5     2074.46     2036.26     54.16 o 
   0   1   5     5039.06     5355.42     72.62 o 
   1   1   5     1567.62     1531.35     35.17 o 
   2   1   5     2008.26     2078.50     41.38 o 
   3   1   5       75.10       72.38     12.66 o 
   4   1   5       28.95       41.35     11.18 o 
   5   1   5      721.88      686.99     34.03 o 
   6   1   5     3403.86     3245.35     73.81 o 
   7   1   5      568.97      543.59     32.40 o 
   8   1   5        5.20        4.79     13.22 o 
   9   1   5      220.67      221.43     23.69 o 
  10   1   5     4498.36     4339.86     93.35 o 
  11   1   5       84.65       91.75     19.28 o 
  12   1   5     1611.11     1554.39     58.79 o 
  13   1   5     1115.72     1134.44     59.47 o 
  14   1   5      522.80      524.31     36.93 o 
  15   1   5      143.78      130.89     22.81 o 
  16   1   5       26.26       33.41     17.72 o 
  17   1   5      523.74      514.81     39.11 o 
  18   1   5       60.91       58.48     19.57 o 
  19   1   5        7.29       11.81     19.55 o 
  20   1   5      130.81      116.69     25.13 o 
  21   1   5      946.71      914.38     63.69 o 
  22   1   5        3.85       32.12     26.16 o 
  23   1   5     1061.77     1186.15     94.00 o 
  24   1   5       11.04       27.59     36.98 o 
  25   1   5      108.39       92.92     40.45 o 
  26   1   5       13.35       54.80     35.85 o 
 -30   2   5       28.78       26.61     34.09 o 
 -29   2   5       39.54       50.63     37.84 o 
 -28   2   5      256.99      336.92     57.81 o 
 -27   2   5       35.75       31.70     32.84 o 
 -26   2   5       19.62       35.39     31.73 o 
 -25   2   5        7.45       12.81     27.05 o 
 -24   2   5      111.24      109.87     39.21 o 
 -23   2   5       28.97       36.98     28.64 o 
 -22   2   5      495.15      449.26     55.31 o 
 -21   2   5        4.52       -0.34     25.50 o 
 -20   2   5      108.76       98.52     26.04 o 
 -19   2   5       31.74       17.60     20.13 o 
 -18   2   5        0.03        5.21     18.85 o 
 -17   2   5       25.59       31.26     16.49 o 
 -16   2   5      119.99      123.75     21.31 o 
 -15   2   5       41.12       46.22     14.25 o 
 -14   2   5      206.25      181.96     19.95 o 
 -13   2   5       71.64       81.73     16.38 o 
 -12   2   5        2.70       -5.05     12.39 o 
 -11   2   5      882.55      949.20     43.46 o 
 -10   2   5       77.27       99.09     17.48 o 
  -9   2   5     2338.38     2266.25     89.21 o 
  -8   2   5      783.22      806.31     38.83 o 
  -7   2   5     1744.16     1715.27     55.40 o 
  -6   2   5     3121.49     3002.44     92.51 o 
  -5   2   5     1346.85     1304.49     47.34 o 
  -4   2   5      979.49     1021.79     41.79 o 
  -3   2   5       59.20       64.48     13.72 o 
  -2   2   5      593.49      571.60     31.13 o 
  -1   2   5      824.68      777.57     35.65 o 
   0   2   5     1246.53     1239.94     41.41 o 
   1   2   5        1.54       12.95      9.59 o 
   2   2   5        4.00        4.31      9.97 o 
   3   2   5     2341.92     2394.61     49.87 o 
   4   2   5      640.78      609.05     26.35 o 
   5   2   5       57.52       63.14     15.58 o 
   6   2   5      377.95      368.20     27.15 o 
   7   2   5     1246.96     1219.51     47.31 o 
   8   2   5      241.94      232.32     24.11 o 
   9   2   5      143.75      148.44     21.10 o 
  10   2   5      516.97      520.73     34.64 o 
  11   2   5       61.65       80.33     18.40 o 
  12   2   5      168.17      174.17     23.54 o 
  13   2   5     1192.92     1091.93     51.01 o 
  14   2   5     1418.04     1369.40     57.60 o 
  15   2   5     3680.65     3650.46    131.91 o 
  16   2   5        6.89        9.96     17.08 o 
  17   2   5      472.49      481.02     37.25 o 
  18   2   5      661.90      690.63     50.83 o 
  19   2   5       36.41       41.84     21.68 o 
  20   2   5      132.03      195.64     33.43 o 
  21   2   5      701.47      771.07     58.95 o 
  22   2   5       21.31       54.56     27.10 o 
  23   2   5      245.84      233.29     37.46 o 
  24   2   5       48.08       95.50     40.50 o 
  25   2   5       25.87       58.27     32.98 o 
  26   2   5       76.60      133.06     41.59 o 
 -30   3   5      234.46      282.78     54.62 o 
 -29   3   5      185.80      236.68     52.12 o 
 -28   3   5        1.82       25.06     29.08 o 
 -27   3   5      266.73      282.79     52.91 o 
 -26   3   5       72.15      112.26     37.96 o 
 -25   3   5       41.04       38.74     29.88 o 
 -24   3   5       40.03       91.35     35.47 o 
 -23   3   5       21.77        7.66     24.53 o 
 -22   3   5       16.04       23.67     27.99 o 
 -21   3   5      128.39      116.47     29.38 o 
 -20   3   5        2.59        0.85     18.91 o 
 -19   3   5      257.42      238.25     32.53 o 
 -18   3   5        1.13       16.41     18.62 o 
 -17   3   5        6.13       11.15     18.30 o 
 -16   3   5       39.52       71.75     18.98 o 
 -15   3   5       28.90       33.99     16.45 o 
 -14   3   5      178.46      183.72     20.62 o 
 -13   3   5       15.32       22.31     13.45 o 
 -12   3   5        0.71        7.66     12.58 o 
 -11   3   5       10.65       12.82     13.22 o 
 -10   3   5       17.65       23.62     13.58 o 
  -9   3   5        2.20       15.71     13.36 o 
  -8   3   5       59.07       42.92     13.69 o 
  -7   3   5      264.05      279.58     24.63 o 
  -6   3   5        1.70        8.25     11.69 o 
  -5   3   5      196.09      166.13     20.11 o 
  -4   3   5      142.70      163.29     19.09 o 
  -3   3   5     1067.17     1038.72     42.32 o 
  -2   3   5      382.40      393.32     26.91 o 
  -1   3   5      113.37      106.99     15.98 o 
   0   3   5       60.70       49.01     15.69 o 
   1   3   5      100.78      100.50     14.82 o 
   2   3   5      904.48      895.84     35.34 o 
   3   3   5      151.46      137.24     16.54 o 
   4   3   5      677.87      662.04     33.66 o 
   5   3   5       26.93       26.34     13.36 o 
   6   3   5       16.48       15.27     14.12 o 
   7   3   5      331.67      313.18     26.65 o 
   8   3   5      148.98      140.10     20.95 o 
   9   3   5        9.53       12.54     14.61 o 
  10   3   5       74.80      108.27     19.99 o 
  11   3   5       58.88       73.71     19.14 o 
  12   3   5      436.98      474.57     34.94 o 
  13   3   5      475.51      527.60     36.87 o 
  14   3   5      418.64      405.80     34.08 o 
  15   3   5      558.92      580.81     39.51 o 
  16   3   5     1143.65     1079.00     54.24 o 
  17   3   5        4.05       41.51     18.85 o 
  18   3   5      685.95      650.47     52.00 o 
  19   3   5       45.96       40.91     23.24 o 
  20   3   5       88.35      124.11     29.74 o 
  21   3   5       11.08       35.74     23.66 o 
  22   3   5       87.98      102.56     30.67 o 
  23   3   5      135.95      221.86     36.08 o 
  24   3   5       49.65       61.43     30.08 o 
  25   3   5      272.92      330.77     55.31 o 
  26   3   5      103.08      133.01     40.11 o 
 -29   4   5      287.32      245.71     54.15 o 
 -28   4   5       13.37       15.10     33.34 o 
 -27   4   5      643.91      645.30    108.29 o 
 -26   4   5      182.95      225.34     49.62 o 
 -25   4   5        1.29       26.91     31.05 o 
 -24   4   5      457.39      454.05     61.62 o 
 -23   4   5      105.58      141.57     32.18 o 
 -22   4   5      137.08      116.81     28.79 o 
 -21   4   5      286.57      297.33     38.12 o 
 -20   4   5      621.06      556.51     48.09 o 
 -19   4   5       16.24       30.61     21.30 o 
 -18   4   5      185.07      175.62     29.34 o 
 -17   4   5      121.19      145.51     33.05 o 
 -16   4   5       95.87       93.66     23.34 o 
 -15   4   5      743.53      706.13     42.63 o 
 -14   4   5      126.41      127.95     21.90 o 
 -13   4   5      325.73      339.09     26.24 o 
 -12   4   5      151.72      148.08     19.02 o 
 -11   4   5        1.69       17.28     12.95 o 
 -10   4   5      808.05      763.31     35.53 o 
  -9   4   5        8.15       12.43     14.74 o 
  -8   4   5      217.73      221.62     22.81 o 
  -7   4   5      248.57      252.62     23.84 o 
  -6   4   5       22.26       20.00     12.93 o 
  -5   4   5        5.63       10.76     11.86 o 
  -4   4   5       64.92       70.68     15.25 o 
  -3   4   5      367.18      407.18     27.92 o 
  -2   4   5        2.54        1.48     13.45 o 
  -1   4   5     2649.09     2524.81     82.24 o 
   0   4   5       20.96       19.29     13.14 o 
   1   4   5      251.62      237.42     20.11 o 
   2   4   5       92.49       89.51     14.52 o 
   3   4   5       51.47       61.51     16.90 o 
   4   4   5      112.92      113.34     20.13 o 
   5   4   5        7.78       -0.99     13.03 o 
   6   4   5      423.94      434.92     30.36 o 
   7   4   5     2418.08     2408.68    110.05 o 
   8   4   5      104.47      115.25     19.77 o 
   9   4   5     1103.63     1058.43     47.86 o 
  10   4   5      470.30      418.27     32.72 o 
  11   4   5     2134.71     2115.45     69.12 o 
  12   4   5       89.09      125.47     21.31 o 
  13   4   5        1.32        8.13     16.02 o 
  14   4   5       45.45       75.21     19.91 o 
  15   4   5      277.70      299.87     30.94 o 
  16   4   5     1487.24     1396.59     61.86 o 
  17   4   5        2.27        2.45     21.30 o 
  18   4   5        0.75       26.64     20.81 o 
  19   4   5        7.70       20.41     23.24 o 
  20   4   5      228.75      219.59     41.38 o 
  21   4   5       23.89       77.76     27.20 o 
  22   4   5       22.48       35.13     24.23 o 
  23   4   5       99.71      137.54     50.68 o 
  24   4   5       61.23       28.76     28.50 o 
  25   4   5      130.50      180.36     39.14 o 
  26   4   5      399.87      458.76     66.54 o 
 -29   5   5        0.46        7.92     33.62 o 
 -28   5   5      509.01      542.89     70.27 o 
 -27   5   5      209.13      173.38     43.54 o 
 -26   5   5       63.56       71.45     35.47 o 
 -25   5   5       43.99       41.02     33.55 o 
 -24   5   5       32.48       62.21     31.26 o 
 -23   5   5     1309.39     1169.48     71.74 o 
 -22   5   5      310.07      306.88     39.93 o 
 -21   5   5      521.33      548.29     49.47 o 
 -20   5   5        4.60       18.03     20.60 o 
 -19   5   5       40.32       44.51     21.91 o 
 -18   5   5      842.06      806.26     56.03 o 
 -17   5   5       70.73       78.32     23.96 o 
 -16   5   5      744.63      700.72     50.68 o 
 -15   5   5       41.80       29.32     19.65 o 
 -14   5   5      240.48      251.95     27.82 o 
 -13   5   5      995.15      938.46     48.81 o 
 -12   5   5     1062.73     1071.52     43.54 o 
 -11   5   5        0.05       15.87     13.21 o 
 -10   5   5     5810.95     5696.81    171.55 o 
  -9   5   5      660.12      650.65     34.11 o 
  -8   5   5     1070.63     1079.65     42.78 o 
  -7   5   5       13.97       12.79     15.91 o 
  -6   5   5       56.30       64.33     15.81 o 
  -5   5   5      317.74      295.49     25.44 o 
  -4   5   5       28.59       32.42     15.49 o 
  -3   5   5       32.48       35.72     16.01 o 
  -2   5   5      146.62      136.75     21.72 o 
  -1   5   5      132.70      150.63     22.75 o 
   0   5   5      356.69      301.97     28.01 o 
   1   5   5      196.23      209.86     24.61 o 
   2   5   5      109.52      107.41     16.28 o 
   3   5   5      123.39      106.07     20.44 o 
   4   5   5      648.41      720.87     42.96 o 
   5   5   5       70.08      104.56     20.69 o 
   6   5   5     1448.75     1338.89     59.52 o 
   7   5   5       23.97       11.06     15.91 o 
   8   5   5       21.44       45.62     16.14 o 
   9   5   5       55.47       67.94     18.88 o 
  10   5   5      107.87      134.73     21.03 o 
  11   5   5     1226.91     1237.95     72.94 o 
  12   5   5      333.92      372.48     32.33 o 
  13   5   5       17.38       23.71     17.54 o 
  14   5   5     2367.99     2408.25     78.84 o 
  15   5   5     1026.58      975.62     51.85 o 
  16   5   5      376.25      360.24     40.16 o 
  17   5   5      113.43      123.76     27.97 o 
  18   5   5       57.65      100.33     27.78 o 
  19   5   5      181.67      206.56     37.07 o 
  20   5   5        8.87       40.74     24.32 o 
  21   5   5       94.81      118.05     31.54 o 
  22   5   5      110.82      161.73     34.37 o 
  23   5   5      253.68      271.88     43.16 o 
  24   5   5        8.19      -27.02     27.02 o 
  25   5   5      241.47      324.86     47.86 o 
 -28   6   5      143.12      183.21     46.02 o 
 -27   6   5       29.43       63.54     36.59 o 
 -26   6   5      145.93      196.88     46.58 o 
 -25   6   5       11.80       26.12     27.20 o 
 -24   6   5       81.99      133.16     33.08 o 
 -23   6   5      142.44      138.16     32.50 o 
 -22   6   5       28.55       42.07     25.70 o 
 -21   6   5       85.56      103.83     29.45 o 
 -20   6   5      394.59      409.27     43.45 o 
 -19   6   5      768.76      782.86     56.77 o 
 -18   6   5        5.55       27.04     21.49 o 
 -17   6   5      197.93      226.42     32.30 o 
 -16   6   5      271.52      298.33     35.79 o 
 -15   6   5       27.23       22.28     18.91 o 
 -14   6   5      110.96      110.88     23.52 o 
 -13   6   5      278.48      310.03     34.89 o 
 -12   6   5        0.89        5.27     14.91 o 
 -11   6   5      123.31      109.24     19.93 o 
 -10   6   5      451.42      432.73     29.22 o 
  -9   6   5      464.29      461.79     29.94 o 
  -8   6   5      724.20      710.72     35.52 o 
  -7   6   5      987.05      961.66     45.57 o 
  -6   6   5      151.92      171.67     21.68 o 
  -5   6   5      874.54      884.33     48.80 o 
  -4   6   5       15.51       20.46     15.57 o 
  -3   6   5      409.17      393.81     33.69 o 
  -2   6   5      341.51      360.15     32.87 o 
  -1   6   5     1139.05     1112.51     53.02 o 
   0   6   5      266.88      286.58     28.74 o 
   1   6   5       10.80       32.42     15.49 o 
   2   6   5        0.22       18.86     18.56 o 
   3   6   5     1509.98     1614.45     84.64 o 
   4   6   5      126.50      138.55     29.24 o 
   5   6   5      175.17      217.77     35.34 o 
   6   6   5       19.04       32.58     22.41 o 
   7   6   5      139.35      132.65     23.96 o 
   8   6   5       20.54       20.25     17.22 o 
   9   6   5        0.07        6.16     17.94 o 
  10   6   5       76.77       71.04     19.66 o 
  11   6   5      485.08      477.22     36.07 o 
  12   6   5      716.38      699.27     42.82 o 
  13   6   5      364.34      368.62     33.37 o 
  14   6   5        0.47        5.52     16.22 o 
  15   6   5      464.04      438.42     43.83 o 
  16   6   5      151.08      174.76     30.79 o 
  17   6   5      196.04      191.10     33.14 o 
  18   6   5      129.30      163.23     31.78 o 
  19   6   5      518.11      490.65     49.11 o 
  20   6   5       23.99       49.82     31.59 o 
  21   6   5      187.03      203.03     37.51 o 
  22   6   5       18.77       50.76     27.85 o 
  23   6   5       18.19       49.56     30.15 o 
  24   6   5      303.67      368.33     48.61 o 
 -27   7   5       81.04      122.13     41.70 o 
 -26   7   5      342.44      434.94     62.65 o 
 -25   7   5       87.41      126.86     32.59 o 
 -24   7   5       44.73       66.96     29.85 o 
 -23   7   5      272.02      301.51     43.37 o 
 -22   7   5       74.33       65.39     27.43 o 
 -21   7   5        3.41       38.16     22.60 o 
 -20   7   5       23.54        5.94     21.39 o 
 -19   7   5       35.07       41.48     24.72 o 
 -18   7   5      104.06      104.95     26.31 o 
 -17   7   5       57.97       80.07     25.38 o 
 -16   7   5      256.41      231.85     34.15 o 
 -15   7   5      132.77      150.77     26.18 o 
 -14   7   5        9.59       25.99     18.91 o 
 -13   7   5       14.77       13.95     18.13 o 
 -12   7   5        3.19        8.82     18.85 o 
 -11   7   5       36.54       44.57     16.90 o 
 -10   7   5       37.54       44.05     21.58 o 
  -9   7   5        0.14       15.78     15.36 o 
  -8   7   5      378.33      370.84     30.90 o 
  -7   7   5      467.22      395.38     31.01 o 
  -6   7   5     3009.78     2958.38     98.65 o 
  -5   7   5       96.83       80.98     18.00 o 
  -4   7   5      106.81      110.67     19.32 o 
  -3   7   5      104.24      108.88     19.28 o 
  -2   7   5      300.54      273.92     39.62 o 
  -1   7   5        9.14       13.76     15.85 o 
   0   7   5       15.00       15.59     16.52 o 
   1   7   5      142.52      161.37     23.31 o 
   2   7   5      580.89      624.08     54.15 o 
   3   7   5       94.63      116.22     27.99 o 
   4   7   5       91.48      134.97     30.82 o 
   5   7   5      223.19      248.41     37.29 o 
   6   7   5      631.32      620.83     55.99 o 
   7   7   5     1225.31     1243.71     77.81 o 
   8   7   5     1270.90     1330.42    103.89 o 
   9   7   5       14.99        7.95     21.55 o 
  10   7   5      639.56      621.91     51.54 o 
  11   7   5     1141.06     1127.39     61.71 o 
  12   7   5      554.95      556.32     45.58 o 
  13   7   5      268.60      331.20     36.67 o 
  14   7   5      134.44      165.58     28.74 o 
  15   7   5        0.19       21.54     21.16 o 
  16   7   5        0.91       49.70     23.26 o 
  17   7   5      333.27      329.71     41.61 o 
  18   7   5      304.29      308.34     40.64 o 
  19   7   5      138.82      193.59     35.55 o 
  20   7   5       73.89       77.08     28.91 o 
  21   7   5       89.38      147.10     35.55 o 
  22   7   5        4.00        6.95     26.89 o 
  23   7   5      504.22      606.93     59.21 o 
  24   7   5      100.78      150.60     37.05 o 
 -26   8   5      211.50      197.61     40.22 o 
 -25   8   5       33.87       37.62     28.09 o 
 -24   8   5      169.68      248.83     40.68 o 
 -23   8   5      374.79      362.87     46.74 o 
 -22   8   5     2007.85     2008.56     98.49 o 
 -21   8   5      500.28      516.61     51.79 o 
 -20   8   5        0.75       24.90     25.11 o 
 -19   8   5      846.77      888.06     63.62 o 
 -18   8   5      375.75      411.17     43.91 o 
 -17   8   5       80.35       83.40     25.51 o 
 -16   8   5     1582.36     1490.07     81.85 o 
 -15   8   5       16.32       41.22     21.25 o 
 -14   8   5      109.08      103.43     46.66 o 
 -13   8   5       40.35       57.25     29.24 o 
 -12   8   5      343.06      347.25     65.15 o 
 -11   8   5      123.92      157.21     34.86 o 
 -10   8   5      725.71      692.81     64.27 o 
  -9   8   5      200.21      201.44     29.77 o 
  -8   8   5      150.02      156.32     22.14 o 
  -7   8   5       95.64      106.73     20.82 o 
  -6   8   5      349.39      372.65     31.90 o 
  -5   8   5      528.97      542.19     36.50 o 
  -4   8   5      177.00      182.51     24.04 o 
  -3   8   5     1772.66     1720.03     61.96 o 
  -2   8   5      261.44      257.01     27.00 o 
  -1   8   5     1343.77     1289.70     53.69 o 
   0   8   5       87.82       71.53     18.08 o 
   1   8   5      103.90       98.51     24.27 o 
   2   8   5       47.29       61.63     35.22 o 
   3   8   5      349.91      392.12     46.58 o 
   4   8   5      121.20      114.15     28.56 o 
   5   8   5        1.78       16.65     20.52 o 
   6   8   5      888.40      895.68     67.65 o 
   7   8   5       44.22       64.47     24.07 o 
   8   8   5      277.56      319.04     44.08 o 
   9   8   5       61.08       96.16     28.56 o 
  10   8   5      306.35      298.04     43.53 o 
  11   8   5      931.46      896.05     55.34 o 
  12   8   5      143.83      137.37     27.84 o 
  13   8   5      209.76      208.49     40.86 o 
  14   8   5       11.20       26.12     25.79 o 
  15   8   5       72.34      107.77     33.34 o 
  16   8   5       24.61       41.06     36.10 o 
  17   8   5       14.36        2.09     32.58 o 
  18   8   5      261.22      282.25     41.00 o 
  19   8   5       20.53       20.53     26.08 o 
  20   8   5      166.28      173.61     36.69 o 
  21   8   5      184.43      174.90     38.23 o 
  22   8   5        3.64       56.20     37.73 o 
  23   8   5        5.95       53.36     28.63 o 
 -25   9   5       35.55       36.96     28.04 o 
 -24   9   5        1.01       16.48     28.04 o 
 -23   9   5      748.32      673.02     77.20 o 
 -22   9   5        0.14       38.62     37.59 o 
 -21   9   5        3.00       -0.56     32.84 o 
 -20   9   5      160.66      146.87     42.62 o 
 -19   9   5      263.20      270.99     51.00 o 
 -18   9   5      555.44      501.68     62.22 o 
 -17   9   5       13.00       35.74     28.77 o 
 -16   9   5        0.01        9.68     28.64 o 
 -15   9   5      145.75      222.68     42.83 o 
 -14   9   5        0.03        1.95     22.79 o 
 -13   9   5      371.76      413.57     52.25 o 
 -12   9   5      841.39      802.50     69.73 o 
 -11   9   5        8.78       15.51     22.41 o 
 -10   9   5     1861.12     1784.24     99.52 o 
  -9   9   5      175.32      160.59     34.86 o 
  -8   9   5      295.55      308.93     52.83 o 
  -7   9   5      225.78      233.12     30.36 o 
  -6   9   5     1061.43     1067.46     51.67 o 
  -5   9   5      144.70      156.20     23.60 o 
  -4   9   5       70.82       80.14     18.46 o 
  -3   9   5      177.50      181.42     23.45 o 
  -2   9   5      452.33      406.84     33.13 o 
  -1   9   5      189.34      170.31     23.74 o 
   0   9   5       65.22       99.03     20.02 o 
   1   9   5      133.80      159.51     28.43 o 
   2   9   5        0.00       -9.59     16.52 o 
   3   9   5      104.67      101.94     25.02 o 
   4   9   5     1404.69     1421.77     70.47 o 
   5   9   5       29.11       54.42     21.91 o 
   6   9   5        0.00       -8.22     17.52 o 
   7   9   5       20.66       40.50     38.74 o 
   8   9   5      403.42      392.67     70.43 o 
   9   9   5        7.25       27.34     24.81 o 
  10   9   5      162.72      159.76     51.95 o 
  11   9   5       21.33       32.99     23.56 o 
  12   9   5       95.19      100.37     45.78 o 
  13   9   5        9.73       40.50     40.50 o 
  14   9   5       14.43        5.28     27.39 o 
  15   9   5       90.12       56.85     30.33 o 
  16   9   5        1.91       12.79     30.49 o 
  17   9   5       24.19       44.40     37.86 o 
  18   9   5      374.19      397.93     57.89 o 
  19   9   5      265.80      260.64     48.89 o 
  20   9   5       98.69      126.89     38.92 o 
  21   9   5      112.03      201.80     49.62 o 
  22   9   5      142.75      184.82     47.93 o 
 -24  10   5     1032.69     1116.63     99.52 o 
 -23  10   5      368.25      372.41     62.65 o 
 -22  10   5       98.10      118.47     43.87 o 
 -21  10   5        0.52      -19.64     32.09 o 
 -20  10   5       41.75       36.64     38.36 o 
 -19  10   5        0.62       -3.80     35.34 o 
 -18  10   5       28.92       53.71     36.11 o 
 -17  10   5       63.12       68.67     36.11 o 
 -16  10   5        2.64        5.62     29.24 o 
 -15  10   5       79.46       41.95     31.30 o 
 -14  10   5      157.66      183.52     44.02 o 
 -13  10   5       11.63        5.55     24.53 o 
 -12  10   5      317.59      338.79     48.89 o 
 -11  10   5      247.31      229.58     42.33 o 
 -10  10   5        8.93       42.61     27.83 o 
  -9  10   5     1683.85     1597.98     96.44 o 
  -8  10   5       31.15       36.56     27.29 o 
  -7  10   5     2440.91     2171.65    109.55 o 
  -6  10   5      263.33      266.88     32.12 o 
  -5  10   5       22.38       20.86     19.17 o 
  -4  10   5        9.11       30.30     20.66 o 
  -3  10   5       34.71       78.28     20.41 o 
  -2  10   5      216.26      242.62     27.74 o 
  -1  10   5       33.13       43.55     17.78 o 
   0  10   5       21.36       39.90     21.97 o 
   1  10   5     4007.59     3993.33    118.94 o 
   2  10   5      330.29      395.10     40.56 o 
   3  10   5      109.87       79.26     24.91 o 
   4  10   5      196.58      190.94     29.94 o 
   5  10   5      317.92      342.44     37.95 o 
   6  10   5      369.42      464.14     43.03 o 
   7  10   5     1255.88     1322.80     69.24 o 
   8  10   5        1.52      -18.42     23.85 o 
   9  10   5      348.54      362.19     49.10 o 
  10  10   5      273.73      307.32     44.77 o 
  11  10   5     1951.68     1709.42    101.90 o 
  12  10   5      199.32      222.63     41.09 o 
  13  10   5        5.69       12.33     38.74 o 
  14  10   5      600.70      653.28    100.37 o 
  15  10   5       21.29       38.74     42.26 o 
  16  10   5        6.67       36.04     30.03 o 
  17  10   5       18.91       51.95     34.86 o 
  18  10   5       59.94       88.53     36.04 o 
  19  10   5       16.58       54.14     31.73 o 
  20  10   5      173.14      229.82     49.80 o 
 -23  11   5     2225.20     2137.40    136.34 o 
 -22  11   5      208.05      230.88     51.19 o 
 -21  11   5        3.38       22.52     34.18 o 
 -20  11   5        1.85        4.40     32.37 o 
 -19  11   5      501.93      535.12     69.03 o 
 -18  11   5        0.00       26.84     31.05 o 
 -17  11   5        6.93       26.45     32.14 o 
 -16  11   5       48.41       58.23     36.04 o 
 -15  11   5        6.32        2.91     34.22 o 
 -14  11   5       63.72       77.48     36.11 o 
 -13  11   5     1016.34      974.12     83.40 o 
 -12  11   5      495.07      523.47     61.62 o 
 -11  11   5      822.84      834.03     74.08 o 
 -10  11   5      764.10      803.71     72.22 o 
  -9  11   5        0.35       -8.04     22.41 o 
  -8  11   5      308.03      301.25     45.87 o 
  -7  11   5      310.24      278.37     45.33 o 
  -6  11   5     1587.68     1496.54     93.36 o 
  -5  11   5      531.73      592.11     46.60 o 
  -4  11   5      259.83      298.14     35.47 o 
  -3  11   5       33.21       56.13     22.01 o 
  -2  11   5      408.81      447.95     41.78 o 
  -1  11   5      863.87      814.58     68.89 o 
   0  11   5      430.42      413.11     51.66 o 
   1  11   5       77.97       85.11     26.43 o 
   2  11   5       72.61       90.24     25.74 o 
   3  11   5       77.00       83.25     24.98 o 
   4  11   5      252.34      312.47     38.26 o 
   5  11   5      129.40      143.78     29.10 o 
   6  11   5     1713.17     1776.51     82.67 o 
   7  11   5       57.74       96.51     27.02 o 
   8  11   5      740.95      815.28    103.89 o 
   9  11   5      308.94      264.13     65.15 o 
  10  11   5       40.17       54.85     28.31 o 
  11  11   5       26.03       38.74     28.64 o 
  12  11   5      183.85      276.10     46.38 o 
  13  11   5       18.08       36.98     40.50 o 
  14  11   5      174.83      181.37     61.63 o 
  15  11   5       39.95       82.76     51.07 o 
  16  11   5      121.49      146.15     59.87 o 
  17  11   5       22.81       71.64     43.14 o 
  18  11   5      132.40      116.83     39.21 o 
  19  11   5       63.09      113.55     38.54 o 
 -21  12   5        8.09       43.52     39.09 o 
 -20  12   5      363.44      398.28     62.13 o 
 -19  12   5       52.27       35.43     36.72 o 
 -18  12   5       48.09       38.79     40.45 o 
 -17  12   5       76.13       76.36     41.03 o 
 -16  12   5        0.00       24.86     37.29 o 
 -15  12   5       94.96       85.33     40.34 o 
 -14  12   5       32.35       51.71     35.34 o 
 -13  12   5     3346.11     3229.14    152.52 o 
 -12  12   5        6.53       82.76     49.30 o 
 -11  12   5     2122.73     1933.75    115.80 o 
 -10  12   5       93.94      131.66     40.34 o 
  -9  12   5      978.88      984.44     81.55 o 
  -8  12   5       10.83       -2.42     26.23 o 
  -7  12   5     3133.72     3132.68    139.44 o 
  -6  12   5        3.82       53.93     47.54 o 
  -5  12   5       83.05      111.67     34.09 o 
  -4  12   5        5.50       16.33     29.08 o 
  -3  12   5       59.36       70.20     24.36 o 
  -2  12   5       30.66       45.86     28.31 o 
  -1  12   5     1625.57     1517.41     94.60 o 
   0  12   5       40.16       56.49     30.03 o 
   1  12   5     1342.77     1441.86    144.39 o 
   2  12   5       60.50       52.51     30.83 o 
   3  12   5     1421.19     1498.86     95.78 o 
   4  12   5      195.58      265.89     44.19 o 
   5  12   5        0.17       17.13     25.33 o 
   6  12   5      105.64      119.62     35.47 o 
   7  12   5        0.05       10.57     36.98 o 
   8  12   5      305.21      378.59     75.72 o 
   9  12   5      383.65      380.21     54.07 o 
  10  12   5       88.55       54.92     28.30 o 
  11  12   5      171.17      269.41     65.15 o 
  12  12   5       85.31      121.59     37.29 o 
  13  12   5      136.61      123.60     38.54 o 
  14  12   5       15.27       66.91     40.50 o 
  15  12   5      141.05      211.30     63.39 o 
  16  12   5       88.65       73.96     45.78 o 
  17  12   5      137.25      112.70     59.87 o 
 -18  13   5      144.98      178.72     47.63 o 
 -17  13   5      233.72      227.24     53.50 o 
 -16  13   5        3.83       14.56     34.27 o 
 -15  13   5      861.10      821.78     88.04 o 
 -14  13   5      158.59       95.09     42.83 o 
 -13  13   5      822.67      842.40     82.63 o 
 -12  13   5        0.94       27.99     35.34 o 
 -11  13   5        6.63        0.25     29.95 o 
 -10  13   5      194.16      175.12     44.19 o 
  -9  13   5       42.28       44.02     34.86 o 
  -8  13   5       95.17       98.61     36.11 o 
  -7  13   5       45.50       74.93     38.74 o 
  -6  13   5       27.48       39.56     29.24 o 
  -5  13   5      122.21      164.75     39.79 o 
  -4  13   5      825.14      715.57     68.69 o 
  -3  13   5      687.08      665.84     67.20 o 
  -2  13   5      110.77      141.78     35.53 o 
  -1  13   5        8.50       -9.53     25.32 o 
   0  13   5       52.53       84.36     33.82 o 
   1  13   5        6.06        8.68     43.14 o 
   2  13   5       30.24       69.80     31.05 o 
   3  13   5      216.16      243.42     44.19 o 
   4  13   5      319.34      360.66     51.00 o 
   5  13   5      124.07      143.48     37.84 o 
   6  13   5      292.57      287.02     66.91 o 
   7  13   5       69.72       58.11     44.02 o 
   8  13   5        1.66       15.85     40.50 o 
   9  13   5       12.60       50.96     31.70 o 
  10  13   5      168.87      190.44     42.94 o 
  11  13   5        2.75       53.31     31.30 o 
  12  13   5       21.38       31.70     45.78 o 
  13  13   5       57.92      103.54     37.11 o 
  14  13   5        0.41       42.26     44.02 o 
  15  13   5      132.88      177.85     61.63 o 
 -16  14   5        6.71       23.48     37.11 o 
 -15  14   5      377.08      369.81     74.84 o 
 -14  14   5      315.13      380.96     57.65 o 
 -13  14   5       34.58       68.67     37.84 o 
 -12  14   5      126.94       82.63     40.11 o 
 -11  14   5      205.47      197.83     59.87 o 
 -10  14   5      374.90      308.15     55.40 o 
  -9  14   5        0.66       36.13     36.04 o 
  -8  14   5       20.98       29.19     35.47 o 
  -7  14   5      117.91      110.93     59.87 o 
  -6  14   5      288.82      343.99     53.50 o 
  -5  14   5      571.26      534.85     65.29 o 
  -4  14   5       61.64       88.31     36.34 o 
  -3  14   5      188.20      234.20     68.67 o 
  -2  14   5        0.69       38.74     49.30 o 
  -1  14   5      713.93      692.93     69.03 o 
   0  14   5      215.74      260.64     46.02 o 
   1  14   5     1247.88     1200.12    125.02 o 
   2  14   5       89.57       84.21     34.27 o 
   3  14   5      420.66      404.10     55.40 o 
   4  14   5       24.71       69.96     32.58 o 
   5  14   5      241.42      244.76     61.63 o 
   6  14   5        5.19       31.70     40.50 o 
   7  14   5        7.92       49.30     38.74 o 
   8  14   5        2.21       17.21     35.22 o 
   9  14   5      186.86      243.53     48.51 o 
  10  14   5       12.71       31.66     31.73 o 
  11  14   5       88.50      173.19     43.37 o 
  12  14   5       33.35       68.46     36.59 o 
 -12  15   5       64.88       47.42     36.34 o 
 -11  15   5        1.65      -10.71     29.57 o 
 -10  15   5        9.21       38.44     36.59 o 
  -9  15   5      101.83       74.73     71.32 o 
  -8  15   5       22.00       10.94     35.47 o 
  -7  15   5        3.41      -12.98     33.55 o 
  -6  15   5        2.35       74.52     38.54 o 
  -5  15   5      439.35      426.31     63.50 o 
  -4  15   5       32.27       61.63     54.59 o 
  -3  15   5       36.57       59.87     52.83 o 
  -2  15   5      635.18      623.35    102.13 o 
  -1  15   5       15.11       35.22     52.83 o 
   0  15   5      848.33      618.06    100.37 o 
   1  15   5       50.17       85.34     37.11 o 
   2  15   5        1.85        1.76     43.14 o 
   3  15   5      116.72      213.06     61.63 o 
   4  15   5       34.95       58.11     45.78 o 
   5  15   5        1.86       15.85     44.02 o 
   6  15   5      200.69      188.41     59.87 o 
   7  15   5        0.66       20.38     30.49 o 
   8  15   5      461.10      593.94     71.59 o 
  -5  16   5        0.88      -45.78     45.78 o 
  -4  16   5      272.72      181.37     72.20 o 
  -3  16   5      298.84      195.46     75.72 o 
  -2  16   5       64.83       91.57     58.11 o 
  -1  16   5      134.48      183.13     66.91 o 
   0  16   5       16.76       45.78     54.59 o 
   1  16   5        9.43       51.07     51.07 o 
 -29   0   6      147.55      128.54     63.39 o 
 -28   0   6       19.10       14.09     44.02 o 
 -27   0   6        4.00      -10.57     47.54 o 
 -26   0   6       78.28      109.17     54.59 o 
 -25   0   6       24.78       63.39     45.78 o 
 -24   0   6      550.66      589.89     96.85 o 
 -23   0   6       94.98      139.11     56.35 o 
 -22   0   6      520.39      521.22     89.80 o 
 -21   0   6      780.06      887.48    112.70 o 
 -20   0   6      537.08      545.87     86.28 o 
 -19   0   6     1022.39      986.08    112.70 o 
 -18   0   6        5.35        5.17     20.95 o 
 -17   0   6     1944.14     1814.70     76.80 o 
 -16   0   6     1965.24     1914.06    147.91 o 
 -15   0   6     1542.19     1584.71     88.71 o 
 -14   0   6     1798.81     1793.41     93.28 o 
 -13   0   6      706.46      672.73     80.12 o 
 -12   0   6     3396.27     3505.36    134.71 o 
 -11   0   6      351.35      338.10     43.58 o 
 -10   0   6     3269.86     3266.84    120.11 o 
  -9   0   6      667.13      740.37     59.13 o 
  -8   0   6      199.75      235.08     36.11 o 
  -7   0   6      122.40      126.15     29.24 o 
  -6   0   6        8.51       13.36     21.06 o 
  -5   0   6       31.36       33.46     21.17 o 
  -4   0   6     1193.51     1178.02     93.33 o 
  -3   0   6       17.09       17.84     19.03 o 
  -2   0   6      794.09      746.72     54.11 o 
  -1   0   6       48.70       85.14     24.53 o 
   0   0   6      321.59      320.63     46.66 o 
   1   0   6       13.13        9.16     18.55 o 
   2   0   6      511.42      456.71     41.03 o 
   3   0   6      110.11      102.13     40.50 o 
   4   0   6      399.34      422.61     66.91 o 
   5   0   6       84.41      105.57     27.31 o 
   6   0   6      126.69      112.70     27.39 o 
   7   0   6      883.68      834.84     66.03 o 
   8   0   6      179.76      145.38     30.49 o 
   9   0   6        4.77       30.97     25.50 o 
  10   0   6     4703.74     4832.95    204.26 o 
  11   0   6       60.13       80.69     27.99 o 
  12   0   6      967.76      931.56     69.69 o 
  13   0   6      273.71      289.12     43.53 o 
  14   0   6     2167.96     2171.94    108.90 o 
  15   0   6     6359.79     6269.47    309.03 o 
  16   0   6     2651.30     2562.15    121.28 o 
  17   0   6       13.20       60.75     31.13 o 
  18   0   6      350.95      327.65     49.08 o 
  19   0   6        0.75       -5.16     26.75 o 
  20   0   6       42.63       86.19     35.47 o 
  21   0   6       41.22       24.93     31.73 o 
  22   0   6       58.74       77.48     45.78 o 
  23   0   6        5.74       21.13     49.30 o 
  24   0   6       51.55       49.30     49.30 o 
 -28   1   6      293.81      381.61     60.86 o 
 -27   1   6       80.97       74.67     36.34 o 
 -26   1   6      461.36      504.00     67.24 o 
 -25   1   6       14.88       22.96     36.10 o 
 -24   1   6       28.99       76.64     36.72 o 
 -23   1   6      132.00      133.27     40.86 o 
 -22   1   6      769.38      678.94     75.72 o 
 -21   1   6       95.32       97.03     36.04 o 
 -20   1   6       61.47       69.50     31.73 o 
 -19   1   6      418.39      416.69     36.73 o 
 -18   1   6     1069.22     1085.27     54.70 o 
 -17   1   6      251.96      230.65     28.07 o 
 -16   1   6     1449.51     1420.20     63.67 o 
 -15   1   6       19.50       16.25     17.60 o 
 -14   1   6      180.59      205.24     25.23 o 
 -13   1   6       24.07       46.10     17.27 o 
 -12   1   6     2920.95     2916.66     81.80 o 
 -11   1   6       20.37       41.53     16.46 o 
 -10   1   6     4741.72     4611.06    116.39 o 
  -9   1   6     4532.94     4409.07     97.65 o 
  -8   1   6     2550.07     2520.85     73.70 o 
  -7   1   6       73.08       78.79     17.78 o 
  -6   1   6      260.30      288.06     26.66 o 
  -5   1   6     2459.23     2315.31     75.49 o 
  -4   1   6     2295.20     2207.80     66.03 o 
  -3   1   6       60.82       67.91     17.08 o 
  -2   1   6     1285.73     1285.14     49.64 o 
  -1   1   6        2.50        5.03     12.86 o 
   0   1   6      298.90      308.39     25.66 o 
   1   1   6      762.32      772.19     37.64 o 
   2   1   6       25.91       27.76     13.29 o 
   3   1   6      161.70      156.77     32.98 o 
   4   1   6      820.57      781.24     46.12 o 
   5   1   6     1689.78     1768.34     69.44 o 
   6   1   6      250.15      272.88     27.70 o 
   7   1   6       57.06       61.79     17.89 o 
   8   1   6        1.86       -7.65     15.47 o 
   9   1   6       12.45       31.35     17.78 o 
  10   1   6      401.13      461.39     34.55 o 
  11   1   6      974.77     1016.33     50.07 o 
  12   1   6        0.67       14.27     16.69 o 
  13   1   6        8.27       30.21     18.85 o 
  14   1   6       22.87       51.37     20.41 o 
  15   1   6     4635.60     4356.95    134.45 o 
  16   1   6      175.28      203.24     28.30 o 
  17   1   6      758.98      767.76     49.69 o 
  18   1   6       19.66       28.01     21.44 o 
  19   1   6        1.21       18.49     22.01 o 
  20   1   6       52.00       61.52     24.82 o 
  21   1   6       14.64       18.13     25.74 o 
  22   1   6       71.11       76.46     29.73 o 
  23   1   6       11.53       53.50     34.22 o 
  24   1   6       31.61       52.90     31.73 o 
 -28   2   6       25.23       13.13     34.22 o 
 -27   2   6       79.36       68.76     37.84 o 
 -26   2   6       15.48       26.75     32.30 o 
 -25   2   6       28.79       28.44     32.09 o 
 -24   2   6       90.81       96.10     37.96 o 
 -23   2   6       60.74       78.78     35.34 o 
 -22   2   6      274.14      256.03     49.08 o 
 -21   2   6      339.03      426.05     57.28 o 
 -20   2   6        0.01       10.91     21.91 o 
 -19   2   6       56.82       95.89     22.67 o 
 -18   2   6        2.59       18.98     18.25 o 
 -17   2   6        2.72       17.44     17.04 o 
 -16   2   6      843.10      792.85     46.62 o 
 -15   2   6       16.84       48.00     16.00 o 
 -14   2   6       38.93       39.62     15.49 o 
 -13   2   6      108.91      108.64     20.90 o 
 -12   2   6      219.17      247.98     26.42 o 
 -11   2   6        1.54        7.60     14.47 o 
 -10   2   6     5511.13     5268.88    173.59 o 
  -9   2   6       84.10      102.11     19.85 o 
  -8   2   6     1486.31     1508.04     57.62 o 
  -7   2   6       37.72       36.99     16.62 o 
  -6   2   6      146.63      129.90     20.19 o 
  -5   2   6        2.76        3.48     13.16 o 
  -4   2   6       31.81       48.75     15.50 o 
  -3   2   6        3.26       12.73     12.97 o 
  -2   2   6      507.16      522.74     32.35 o 
  -1   2   6      304.54      275.79     24.77 o 
   0   2   6      534.66      542.36     32.57 o 
   1   2   6       27.10       21.13     14.50 o 
   2   2   6      163.09      177.79     33.55 o 
   3   2   6      451.96      522.22     51.66 o 
   4   2   6       31.35       27.42     18.62 o 
   5   2   6        4.53        4.35     17.49 o 
   6   2   6      254.09      245.66     30.36 o 
   7   2   6      120.88      106.59     19.80 o 
   8   2   6     1303.50     1330.04     54.89 o 
   9   2   6       20.83       25.10     16.27 o 
  10   2   6        0.54       13.00     15.66 o 
  11   2   6      487.38      545.26     38.24 o 
  12   2   6      147.70      181.63     24.77 o 
  13   2   6      324.05      321.56     31.60 o 
  14   2   6        4.85       31.18     19.52 o 
  15   2   6        1.44       34.42     19.91 o 
  16   2   6      650.47      698.93     47.05 o 
  17   2   6      388.77      376.12     36.47 o 
  18   2   6      210.78      213.31     29.39 o 
  19   2   6        1.27       28.13     23.47 o 
  20   2   6       11.25       34.02     27.66 o 
  21   2   6       53.17       77.18     40.50 o 
  22   2   6      528.81      530.90     58.73 o 
  23   2   6        0.87       20.15     27.05 o 
  24   2   6       31.51       71.84     40.45 o 
 -28   3   6      290.06      376.18     60.97 o 
 -27   3   6      222.37      254.96     50.42 o 
 -26   3   6        9.96       33.93     48.42 o 
 -25   3   6      222.76      233.94     52.83 o 
 -24   3   6       38.59       78.77     37.11 o 
 -23   3   6        2.81       -5.46     24.81 o 
 -22   3   6     1001.40      925.88    103.01 o 
 -21   3   6        5.02       22.51     22.24 o 
 -20   3   6      117.28      187.01     33.32 o 
 -19   3   6      337.59      329.67     39.62 o 
 -18   3   6      478.54      470.82     38.86 o 
 -17   3   6       92.21       87.83     21.92 o 
 -16   3   6        0.43        5.01     16.97 o 
 -15   3   6      159.71      190.24     25.87 o 
 -14   3   6      238.72      267.74     25.73 o 
 -13   3   6      152.26      160.76     22.01 o 
 -12   3   6      300.41      298.11     32.80 o 
 -11   3   6       51.93       64.16     18.56 o 
 -10   3   6      345.83      347.50     30.69 o 
  -9   3   6     1341.94     1277.40     53.58 o 
  -8   3   6      425.45      449.65     33.34 o 
  -7   3   6       23.97       30.15     14.45 o 
  -6   3   6      197.68      204.84     24.00 o 
  -5   3   6      165.33      206.48     24.15 o 
  -4   3   6      207.70      205.96     22.62 o 
  -3   3   6        7.91        4.98     13.22 o 
  -2   3   6       26.81       21.87     13.63 o 
  -1   3   6        0.03       -6.35     12.03 o 
   0   3   6      230.99      239.73     27.11 o 
   1   3   6      756.76      695.05     57.81 o 
   2   3   6      211.87      221.72     34.80 o 
   3   3   6     4914.14     4910.21    152.52 o 
   4   3   6       99.66      133.21     31.73 o 
   5   3   6      268.27      269.59     30.74 o 
   6   3   6      758.17      754.18     48.88 o 
   7   3   6      580.58      581.42     44.87 o 
   8   3   6       12.54        9.85     16.55 o 
   9   3   6      815.66      816.46     44.72 o 
  10   3   6      437.59      477.18     36.25 o 
  11   3   6      414.74      438.08     35.28 o 
  12   3   6       79.05       90.52     21.50 o 
  13   3   6      506.03      523.39     39.14 o 
  14   3   6      246.22      270.78     31.62 o 
  15   3   6     1306.97     1232.64     59.96 o 
  16   3   6      145.15      167.60     26.80 o 
  17   3   6      132.40      156.75     26.84 o 
  18   3   6        8.87       32.59     25.87 o 
  19   3   6      465.01      573.48     53.39 o 
  20   3   6       94.77       89.29     32.18 o 
  21   3   6       49.73      113.79     32.34 o 
  22   3   6      437.94      599.33     58.18 o 
  23   3   6        1.74       16.61     28.40 o 
 -28   4   6        4.52       63.82     40.45 o 
 -27   4   6        2.97        6.37     31.73 o 
 -26   4   6      445.88      502.42     74.84 o 
 -25   4   6      112.57       92.49     39.09 o 
 -24   4   6       60.41       73.20     34.60 o 
 -23   4   6       38.40       60.72     32.30 o 
 -22   4   6       68.44       61.31     26.53 o 
 -21   4   6      689.59      668.51     55.95 o 
 -20   4   6        0.01        9.26     21.21 o 
 -19   4   6        5.20       34.08     21.62 o 
 -18   4   6        0.02       24.59     21.19 o 
 -17   4   6      517.74      515.19     40.60 o 
 -16   4   6       73.11      117.84     23.17 o 
 -15   4   6        1.03        5.08     16.62 o 
 -14   4   6        2.90       29.32     16.43 o 
 -13   4   6       28.13       33.28     14.17 o 
 -12   4   6      492.07      468.32     32.01 o 
 -11   4   6       19.60       19.19     14.27 o 
 -10   4   6      407.13      400.38     32.84 o 
  -9   4   6      154.59      142.11     22.23 o 
  -8   4   6        6.88       16.40     15.01 o 
  -7   4   6      459.19      456.50     33.64 o 
  -6   4   6     1218.50     1193.99     51.65 o 
  -5   4   6       33.65       60.37     17.62 o 
  -4   4   6       47.16       66.06     16.83 o 
  -3   4   6      608.51      631.06     37.51 o 
  -2   4   6      509.29      448.26     36.51 o 
  -1   4   6       60.74       87.86     20.44 o 
   0   4   6     1365.69     1343.34     59.24 o 
   1   4   6       61.52       75.38     26.06 o 
   2   4   6      222.19      229.55     37.29 o 
   3   4   6       13.62       28.53     21.55 o 
   4   4   6       68.15      126.22     32.58 o 
   5   4   6        4.33        3.25     20.52 o 
   6   4   6      363.45      381.89     47.27 o 
   7   4   6      444.51      488.66     41.34 o 
   8   4   6      825.49      818.52     53.14 o 
   9   4   6      210.62      220.83     25.94 o 
  10   4   6     1920.80     1957.34     69.54 o 
  11   4   6       39.89       54.83     19.22 o 
  12   4   6     2100.64     2159.04     75.41 o 
  13   4   6       32.40       51.77     20.87 o 
  14   4   6      544.57      571.87     42.70 o 
  15   4   6      199.25      217.95     29.33 o 
  16   4   6       99.23      102.77     24.63 o 
  17   4   6        2.44       16.88     23.88 o 
  18   4   6      447.19      502.53     61.62 o 
  19   4   6      129.23      186.92     36.10 o 
  20   4   6      144.01      141.83     35.74 o 
  21   4   6       26.85       33.46     31.54 o 
  22   4   6       63.47       79.04     35.23 o 
  23   4   6       11.59       26.55     30.25 o 
 -27   5   6       19.26       79.69     38.54 o 
 -26   5   6      156.99      223.28     47.12 o 
 -25   5   6        3.14       13.12     44.02 o 
 -24   5   6       21.24       43.00     35.47 o 
 -23   5   6      117.57      111.76     31.10 o 
 -22   5   6       38.89       64.58     27.89 o 
 -21   5   6       53.71       39.15     25.05 o 
 -20   5   6       32.63       38.77     24.91 o 
 -19   5   6       91.70       73.46     27.60 o 
 -18   5   6       50.58       66.09     23.78 o 
 -17   5   6      227.18      211.02     33.20 o 
 -16   5   6      806.14      828.98     50.32 o 
 -15   5   6      321.43      316.65     33.34 o 
 -14   5   6       86.83      129.88     24.07 o 
 -13   5   6       62.25       76.19     20.54 o 
 -12   5   6       48.55       56.59     18.19 o 
 -11   5   6      438.81      430.68     30.80 o 
 -10   5   6      979.44      916.57     43.09 o 
  -9   5   6      607.53      571.35     34.19 o 
  -8   5   6      380.69      432.30     33.68 o 
  -7   5   6        4.02       -1.44     14.05 o 
  -6   5   6      132.38      128.15     21.29 o 
  -5   5   6        0.68       16.35     15.13 o 
  -4   5   6      231.34      239.82     29.61 o 
  -3   5   6        9.09       15.14     16.32 o 
  -2   5   6        0.09        7.04     16.27 o 
  -1   5   6      726.56      718.03     45.34 o 
   0   5   6        2.19        6.53     22.89 o 
   1   5   6      520.83      529.09     54.15 o 
   2   5   6      321.46      340.49     44.08 o 
   3   5   6      209.72      265.15     40.45 o 
   4   5   6      178.12      224.51     37.29 o 
   5   5   6      163.36      212.19     37.35 o 
   6   5   6      124.70      147.80     33.55 o 
   7   5   6      259.44      226.84     38.54 o 
   8   5   6      657.34      636.28     59.73 o 
   9   5   6       90.33      104.77     21.39 o 
  10   5   6       23.73       32.16     18.39 o 
  11   5   6     2206.93     2240.31     76.86 o 
  12   5   6     1860.86     1766.44     69.60 o 
  13   5   6      674.05      675.77     45.39 o 
  14   5   6      501.42      545.60     41.99 o 
  15   5   6      667.36      670.82     47.00 o 
  16   5   6      235.40      264.25     38.23 o 
  17   5   6      105.82       98.16     30.36 o 
  18   5   6      218.94      218.40     37.59 o 
  19   5   6      105.92      123.85     34.20 o 
  20   5   6      156.20      177.09     36.87 o 
  21   5   6      278.75      335.90     46.07 o 
  22   5   6        5.92       14.30     29.25 o 
 -26   6   6      204.82      215.57     48.51 o 
 -25   6   6       58.52       51.92     35.53 o 
 -24   6   6        0.01      -22.61     27.33 o 
 -23   6   6       44.06       60.98     27.80 o 
 -22   6   6     1032.63     1020.49     71.37 o 
 -21   6   6        1.07        8.93     24.12 o 
 -20   6   6      134.81      154.38     32.43 o 
 -19   6   6       28.39       41.27     23.34 o 
 -18   6   6      303.87      305.80     40.97 o 
 -17   6   6       76.56       62.91     25.06 o 
 -16   6   6      512.01      512.46     47.49 o 
 -15   6   6      256.77      282.57     36.23 o 
 -14   6   6      137.21      139.74     24.51 o 
 -13   6   6      113.44       97.42     22.65 o 
 -12   6   6      673.70      656.02     44.39 o 
 -11   6   6       31.46       41.73     17.73 o 
 -10   6   6     1933.54     1829.25     60.80 o 
  -9   6   6       66.29       64.65     17.43 o 
  -8   6   6     1151.88     1103.44     47.32 o 
  -7   6   6       19.16       25.13     15.35 o 
  -6   6   6      166.60      164.98     27.60 o 
  -5   6   6     1220.44     1157.81    103.54 o 
  -4   6   6       50.77       72.02     19.93 o 
  -3   6   6        0.89       -1.75     15.67 o 
  -2   6   6      346.41      349.06     34.35 o 
  -1   6   6      832.33      807.32     65.36 o 
   0   6   6       33.80       64.05     24.81 o 
   1   6   6       39.90       32.35     21.76 o 
   2   6   6      592.91      543.31     54.62 o 
   3   6   6      127.95      172.82     38.74 o 
   4   6   6      186.68      211.78     36.72 o 
   5   6   6       73.46       69.55     27.39 o 
   6   6   6        0.62      -10.46     19.85 o 
   7   6   6       42.68       66.41     26.06 o 
   8   6   6      217.24      254.62     40.34 o 
   9   6   6       92.46      109.17     31.59 o 
  10   6   6       13.10       10.05     25.50 o 
  11   6   6       39.43       41.09     22.60 o 
  12   6   6      146.37      145.59     24.79 o 
  13   6   6     1100.80     1113.05     57.67 o 
  14   6   6      306.36      296.31     33.60 o 
  15   6   6      124.11      126.70     29.66 o 
  16   6   6       49.13       71.28     26.32 o 
  17   6   6      168.02      178.21     45.62 o 
  18   6   6       12.31       47.77     27.20 o 
  19   6   6       23.56       62.98     28.98 o 
  20   6   6       19.27       50.49     28.32 o 
  21   6   6        7.49       29.68     28.90 o 
  22   6   6        2.61      -10.10     27.55 o 
 -25   7   6        3.76       35.81     28.09 o 
 -24   7   6      427.64      449.51     51.79 o 
 -23   7   6      220.75      283.38     42.60 o 
 -22   7   6      530.95      504.64     52.85 o 
 -21   7   6      197.21      224.65     39.16 o 
 -20   7   6       43.58       64.75     27.20 o 
 -19   7   6      222.49      220.21     40.28 o 
 -18   7   6      368.40      388.36     45.40 o 
 -17   7   6      942.85      896.01     64.30 o 
 -16   7   6       40.79       42.81     22.79 o 
 -15   7   6      426.91      423.75     44.66 o 
 -14   7   6        2.39        8.77     20.56 o 
 -13   7   6     1334.31     1175.28     59.81 o 
 -12   7   6      303.07      274.74     31.57 o 
 -11   7   6       60.00       73.42     21.26 o 
 -10   7   6     1260.94     1185.26     66.42 o 
  -9   7   6      911.37      830.47     46.78 o 
  -8   7   6       40.13       56.76     18.39 o 
  -7   7   6     1823.72     1730.16     66.12 o 
  -6   7   6      355.51      364.92     32.68 o 
  -5   7   6      580.64      577.99     39.52 o 
  -4   7   6      125.32      131.43     29.88 o 
  -3   7   6      290.10      260.24     31.46 o 
  -2   7   6        9.31       40.26     19.98 o 
  -1   7   6       85.10      117.10     31.13 o 
   0   7   6       12.30       48.04     24.26 o 
   1   7   6      817.37      826.83     67.20 o 
   2   7   6       20.30       50.59     25.53 o 
   3   7   6      163.79      157.71     34.22 o 
   4   7   6      233.89      205.69     43.14 o 
   5   7   6       55.05       35.78     25.32 o 
   6   7   6      686.10      714.63     63.46 o 
   7   7   6        0.28       10.26     21.55 o 
   8   7   6       60.66       31.52     25.50 o 
   9   7   6      105.77      142.42     34.09 o 
  10   7   6      859.43      910.04     73.46 o 
  11   7   6        1.80        4.98     25.50 o 
  12   7   6     1052.42     1074.24     65.17 o 
  13   7   6       11.26       23.87     23.88 o 
  14   7   6      110.29      136.15     38.85 o 
  15   7   6       29.51       25.74     32.09 o 
  16   7   6        0.04        2.20     25.51 o 
  17   7   6       40.52       38.64     28.04 o 
  18   7   6       62.50       59.17     30.36 o 
  19   7   6       95.03      128.74     34.40 o 
  20   7   6      333.27      357.36     46.87 o 
  21   7   6       14.24       89.97     32.72 o 
 -24   8   6       52.55       82.60     31.21 o 
 -23   8   6      178.58      193.58     38.04 o 
 -22   8   6        1.21        9.99     26.77 o 
 -21   8   6       35.63       40.48     26.14 o 
 -20   8   6        2.11       -6.54     22.86 o 
 -19   8   6      432.10      412.70     48.51 o 
 -18   8   6       37.38       41.54     26.08 o 
 -17   8   6       15.63       27.09     22.65 o 
 -16   8   6        1.22       17.60     22.98 o 
 -15   8   6        0.46       13.21     26.15 o 
 -14   8   6        5.31       25.42     29.19 o 
 -13   8   6      204.30      215.04     40.86 o 
 -12   8   6       78.64       87.20     31.05 o 
 -11   8   6       80.24      103.31     27.89 o 
 -10   8   6        0.23       27.62     23.57 o 
  -9   8   6      202.38      197.55     31.71 o 
  -8   8   6       51.68       67.57     20.02 o 
  -7   8   6       51.53       37.47     18.67 o 
  -6   8   6       10.44       12.68     17.52 o 
  -5   8   6      126.13      155.48     24.25 o 
  -4   8   6     1309.55     1216.57     56.94 o 
  -3   8   6      130.66      140.14     23.75 o 
  -2   8   6       79.36       92.34     24.07 o 
  -1   8   6      188.84      217.31     32.06 o 
   0   8   6      350.19      397.96     68.67 o 
   1   8   6      427.86      481.16     59.87 o 
   2   8   6       14.71       -2.50     23.56 o 
   3   8   6      463.37      539.58     56.64 o 
   4   8   6      346.47      382.19     49.17 o 
   5   8   6      577.03      580.91     59.13 o 
   6   8   6     1344.01     1386.45     90.21 o 
   7   8   6       34.38       58.11     27.39 o 
   8   8   6      767.87      740.33     67.20 o 
   9   8   6       47.30       38.82     27.31 o 
  10   8   6      171.84      196.03     38.85 o 
  11   8   6       75.33       70.62     62.51 o 
  12   8   6       66.40      105.56     34.18 o 
  13   8   6       23.66       40.50     32.09 o 
  14   8   6        6.30       27.47     31.05 o 
  15   8   6      183.03      206.80     45.69 o 
  16   8   6       88.37      107.95     40.11 o 
  17   8   6       59.99      109.45     39.61 o 
  18   8   6        0.81       47.34     43.14 o 
  19   8   6      385.15      506.43     70.43 o 
  20   8   6        5.25       46.18     38.36 o 
 -23   9   6      226.52      250.04     52.64 o 
 -22   9   6      141.82       91.88     43.14 o 
 -21   9   6      164.46      127.31     41.59 o 
 -20   9   6       30.15       43.29     34.09 o 
 -19   9   6       30.08       29.58     47.54 o 
 -18   9   6       46.38       47.45     36.72 o 
 -17   9   6        3.28        5.39     31.59 o 
 -16   9   6       57.28      102.95     40.50 o 
 -15   9   6      105.44      118.98     40.45 o 
 -14   9   6       14.13       18.74     31.05 o 
 -13   9   6        1.18       -1.80     25.32 o 
 -12   9   6      294.56      305.19     47.93 o 
 -11   9   6      880.43      767.86     70.84 o 
 -10   9   6      124.82      116.54     33.55 o 
  -9   9   6     1071.59      990.23     64.29 o 
  -8   9   6       46.74       49.46     23.96 o 
  -7   9   6       58.11       44.43     19.34 o 
  -6   9   6        3.72        0.33     16.79 o 
  -5   9   6      406.75      420.65     35.58 o 
  -4   9   6       10.63        8.65     17.31 o 
  -3   9   6      942.17      911.15     60.24 o 
  -2   9   6      457.92      464.08     44.39 o 
  -1   9   6        2.40       -8.45     20.60 o 
   0   9   6      196.53      191.92     32.38 o 
   1   9   6      140.51      142.88     29.77 o 
   2   9   6       81.35       91.57     25.91 o 
   3   9   6      107.68      117.32     28.43 o 
   4   9   6      295.00      406.76     75.72 o 
   5   9   6      612.53      561.12     60.15 o 
   6   9   6       12.83       15.68     26.75 o 
   7   9   6      197.37      173.93     37.35 o 
   8   9   6        0.04        5.24     32.58 o 
   9   9   6      751.42      858.12     88.04 o 
  10   9   6        0.16       15.85     24.90 o 
  11   9   6      901.53      769.50    107.41 o 
  12   9   6       17.26       14.09     36.98 o 
  13   9   6      733.59      700.82    109.17 o 
  14   9   6      102.23      152.62     41.03 o 
  15   9   6       13.11       45.66     34.60 o 
  16   9   6        2.22       26.09     33.34 o 
  17   9   6      214.71      231.67     48.61 o 
  18   9   6      282.82      292.38     53.89 o 
  19   9   6        0.11        8.80     51.07 o 
 -22  10   6      152.11      174.36     52.83 o 
 -21  10   6        5.38        0.75     33.81 o 
 -20  10   6       18.52       43.17     34.53 o 
 -19  10   6      157.63      151.16     47.27 o 
 -18  10   6       13.14       53.00     38.54 o 
 -17  10   6        1.47       31.70     29.88 o 
 -16  10   6        0.13       -5.17     29.08 o 
 -15  10   6       68.13       96.28     38.06 o 
 -14  10   6       61.91       68.67     52.83 o 
 -13  10   6       14.81       12.88     29.81 o 
 -12  10   6       22.50       27.10     31.73 o 
 -11  10   6      511.93      450.45     59.05 o 
 -10  10   6      100.52      123.53     42.26 o 
  -9  10   6       43.97       75.32     30.03 o 
  -8  10   6      117.00      151.91     36.59 o 
  -7  10   6      104.20      124.22     34.22 o 
  -6  10   6       78.14       97.68     28.32 o 
  -5  10   6        3.26        7.55     18.39 o 
  -4  10   6       66.35       91.50     27.17 o 
  -3  10   6        1.07       13.14     21.30 o 
  -2  10   6       75.88      113.05     29.97 o 
  -1  10   6       43.12       48.28     22.32 o 
   0  10   6       20.29       15.67     19.17 o 
   1  10   6       73.99       87.46     25.42 o 
   2  10   6     2271.89     2249.16     95.88 o 
   3  10   6        2.89       -1.43     20.26 o 
   4  10   6      568.34      592.53     51.83 o 
   5  10   6       28.15       35.02     21.39 o 
   6  10   6        6.37       -2.18     21.97 o 
   7  10   6       23.33       14.18     23.51 o 
   8  10   6       79.88      128.87     30.12 o 
   9  10   6      111.08      160.20     32.18 o 
  10  10   6      184.66      126.78     49.30 o 
  11  10   6       70.66      110.93     47.54 o 
  12  10   6     1684.48     1722.13    162.00 o 
  13  10   6      229.51      331.04     73.96 o 
  14  10   6      597.10      480.72     95.09 o 
  15  10   6       14.79       21.13     52.83 o 
  16  10   6       35.16       24.65     34.86 o 
  17  10   6        3.29       39.26     35.85 o 
 -20  11   6       43.27       52.94     38.85 o 
 -19  11   6       82.33       88.04     43.37 o 
 -18  11   6      101.11       99.09     41.03 o 
 -17  11   6      115.04      158.67     46.02 o 
 -16  11   6       73.47       61.35     38.54 o 
 -15  11   6        8.50       33.05     32.09 o 
 -14  11   6        2.60       20.20     49.30 o 
 -13  11   6       23.00       39.30     39.62 o 
 -12  11   6       54.98       65.46     36.04 o 
 -11  11   6       91.80      106.96     38.54 o 
 -10  11   6       58.81       50.75     31.30 o 
  -9  11   6      284.73      366.75     52.83 o 
  -8  11   6        1.54       15.85     31.13 o 
  -7  11   6       11.80       41.88     31.30 o 
  -6  11   6       68.46       81.00     33.62 o 
  -5  11   6        3.39        2.55     29.24 o 
  -4  11   6        0.31        5.28     27.50 o 
  -3  11   6      262.18      238.75     36.90 o 
  -2  11   6        1.49       16.40     22.86 o 
  -1  11   6      629.73      643.37     54.18 o 
   0  11   6        0.30       -7.59     21.91 o 
   1  11   6      195.88      192.92     32.50 o 
   2  11   6        0.49        8.78     22.60 o 
   3  11   6       23.70       65.31     25.66 o 
   4  11   6      643.18      609.38     52.79 o 
   5  11   6     1815.86     1782.98     88.10 o 
   6  11   6      610.69      678.40     56.21 o 
   7  11   6       86.66      120.35     29.34 o 
   8  11   6       66.61       98.61     45.78 o 
   9  11   6      103.99      153.20     49.30 o 
  10  11   6      565.28      679.69    102.13 o 
  11  11   6       37.66       70.43     49.30 o 
  12  11   6        2.06      -17.61     35.22 o 
  13  11   6       36.95       65.15     45.78 o 
  14  11   6      154.00      177.85     59.87 o 
  15  11   6       37.73      -22.89     38.74 o 
 -18  12   6      304.06      408.06     62.11 o 
 -17  12   6      188.04      175.64     48.51 o 
 -16  12   6      319.87      271.00     53.64 o 
 -15  12   6       26.91       34.94     35.08 o 
 -14  12   6       51.16       86.52     37.29 o 
 -13  12   6      118.89      154.08     43.58 o 
 -12  12   6       33.02       64.11     35.96 o 
 -11  12   6      293.63      325.57     56.03 o 
 -10  12   6      912.51      863.82     82.06 o 
  -9  12   6        5.01       -3.21     31.30 o 
  -8  12   6       41.21       98.32     37.84 o 
  -7  12   6      101.27       84.65     34.27 o 
  -6  12   6      542.10      620.81     67.44 o 
  -5  12   6        0.31       42.26     47.54 o 
  -4  12   6      156.89      167.28     61.63 o 
  -3  12   6      657.69      748.52     70.94 o 
  -2  12   6      785.25      887.07     76.57 o 
  -1  12   6       13.80       70.02     31.59 o 
   0  12   6        3.34        5.57     26.23 o 
   1  12   6      186.98      189.57     34.62 o 
   2  12   6       75.05       98.36     28.45 o 
   3  12   6      134.17      143.79     32.50 o 
   4  12   6      173.39      185.74     33.75 o 
   5  12   6        1.18       55.28     65.15 o 
   6  12   6      318.86      320.61     41.68 o 
   7  12   6        3.00       17.61     36.98 o 
   8  12   6     1359.81     1297.76    140.87 o 
   9  12   6       40.23       -1.76     36.98 o 
  10  12   6       59.68       86.28     54.59 o 
  11  12   6      125.19      191.93     65.15 o 
  12  12   6       15.75       33.46     44.02 o 
  13  12   6      135.31      147.91     59.87 o 
 -15  13   6       22.91       49.30     33.62 o 
 -14  13   6        0.14       32.89     36.59 o 
 -13  13   6      110.06      118.50     41.84 o 
 -12  13   6      283.18      309.77     57.23 o 
 -11  13   6      233.98      259.43     51.90 o 
 -10  13   6       14.00       32.55     36.04 o 
  -9  13   6     1177.61     1085.23     92.76 o 
  -8  13   6      169.74      212.59     46.08 o 
  -7  13   6        2.45       32.97     30.86 o 
  -6  13   6      160.97      146.15     61.63 o 
  -5  13   6      497.79      639.19    102.13 o 
  -4  13   6       11.02       15.85     45.78 o 
  -3  13   6      480.65      371.54     79.24 o 
  -2  13   6       20.07       70.43     52.83 o 
  -1  13   6        0.01       45.21     30.03 o 
   0  13   6       51.74       55.76     33.34 o 
   1  13   6      294.57      248.12     45.43 o 
   2  13   6      188.20      180.51     41.09 o 
   3  13   6        0.00       41.60     31.30 o 
   4  13   6      164.08      174.47     41.59 o 
   5  13   6      265.49      333.00     53.50 o 
   6  13   6        0.12      -12.33     35.22 o 
   7  13   6      387.61      383.87     82.76 o 
   8  13   6        5.26      -33.46     42.26 o 
   9  13   6      100.96      187.07     44.82 o 
  10  13   6        0.10       23.99     29.81 o 
 -11  14   6      130.43      198.17     50.42 o 
 -10  14   6      417.46      496.24     67.78 o 
  -9  14   6      741.44      766.28     81.55 o 
  -8  14   6      177.53      226.57     51.05 o 
  -7  14   6       23.02       52.83     45.78 o 
  -6  14   6       23.28        5.28     45.78 o 
  -5  14   6      576.83      679.69    110.93 o 
  -4  14   6      253.84      235.96     72.20 o 
  -3  14   6      250.34      234.20     70.43 o 
  -2  14   6      641.65      646.24    103.89 o 
  -1  14   6       12.69       21.13     51.07 o 
   0  14   6        7.05       77.48     34.18 o 
   1  14   6       20.45       -0.21     31.59 o 
   2  14   6       53.69       65.84     51.95 o 
   3  14   6        4.32       73.61     34.80 o 
   4  14   6      197.97      244.76     68.67 o 
   5  14   6       48.32       47.54     51.07 o 
   6  14   6       41.48       59.87     52.83 o 
 -26   1   7       80.38       72.20     45.78 o 
 -25   1   7       15.75       20.20     31.59 o 
 -24   1   7       45.02       42.23     34.22 o 
 -23   1   7      127.09      151.80     41.84 o 
 -22   1   7       36.82       51.39     33.55 o 
 -21   1   7      520.65      582.80     70.34 o 
 -20   1   7        2.47       52.06     34.09 o 
 -19   1   7       45.30       63.23     33.34 o 
 -18   1   7       23.27       39.39     22.59 o 
 -17   1   7      141.56      163.51     26.84 o 
 -16   1   7       91.60      126.43     28.35 o 
 -15   1   7      625.36      622.99     43.55 o 
 -14   1   7      209.54      199.55     26.93 o 
 -13   1   7      299.69      325.44     32.72 o 
 -12   1   7     1101.04     1087.77     55.19 o 
 -11   1   7      133.15      122.57     23.70 o 
 -10   1   7     2069.26     1949.85     71.44 o 
  -9   1   7     1055.99     1048.18     53.00 o 
  -8   1   7     6094.11     6048.07    123.14 o 
  -7   1   7       25.28       43.61     17.58 o 
  -6   1   7        1.41       19.69     16.87 o 
  -5   1   7     1156.89     1110.35     52.29 o 
  -4   1   7      519.08      487.07     35.96 o 
  -3   1   7      342.04      396.37     32.42 o 
  -2   1   7       24.95       20.68     15.56 o 
  -1   1   7       77.34       88.71     23.45 o 
   0   1   7       43.54       66.43     21.61 o 
   1   1   7      277.64      252.07     41.70 o 
   2   1   7     1087.77     1110.97     79.00 o 
   3   1   7       42.77       61.51     26.58 o 
   4   1   7      100.73      138.41     32.37 o 
   5   1   7        2.09       20.74     22.00 o 
   6   1   7      284.03      276.78     43.37 o 
   7   1   7       35.30       31.01     25.32 o 
   8   1   7      127.52      119.35     33.55 o 
   9   1   7      314.34      295.08     46.68 o 
  10   1   7       41.22       78.17     37.86 o 
  11   1   7       65.73       69.69     40.50 o 
  12   1   7       75.55      116.25     35.47 o 
  13   1   7     1116.52     1070.02     84.04 o 
  14   1   7        1.52       14.16     23.71 o 
  15   1   7      137.63      175.27     33.59 o 
  16   1   7      385.87      365.15     37.73 o 
  17   1   7      727.78      737.28     52.85 o 
  18   1   7        8.25       46.56     32.53 o 
  19   1   7      593.59      668.63     51.50 o 
  20   1   7       80.91      146.61     31.33 o 
  21   1   7      141.98      138.63     36.57 o 
 -26   2   7      142.58      167.00     56.35 o 
 -25   2   7       13.72       33.65     34.60 o 
 -24   2   7        1.53       21.10     32.30 o 
 -23   2   7       20.08       58.26     35.08 o 
 -22   2   7       91.69      101.16     38.54 o 
 -21   2   7       64.91       88.66     36.80 o 
 -20   2   7       70.48       65.80     35.34 o 
 -19   2   7      322.94      290.10     34.30 o 
 -18   2   7      284.40      258.37     33.51 o 
 -17   2   7        6.74       32.66     21.53 o 
 -16   2   7       88.99      115.18     25.72 o 
 -15   2   7       99.60      139.13     28.72 o 
 -14   2   7      145.09      155.22     25.38 o 
 -13   2   7     1270.71     1256.35     59.37 o 
 -12   2   7       36.21       42.65     19.86 o 
 -11   2   7      823.28      851.02     49.08 o 
 -10   2   7     1358.17     1277.13     58.45 o 
  -9   2   7     3021.76     3037.02     88.60 o 
  -8   2   7      983.66     1021.69     52.12 o 
  -7   2   7      192.51      192.37     26.35 o 
  -6   2   7      980.09      920.58     49.01 o 
  -5   2   7     1385.30     1254.96     55.90 o 
  -4   2   7       51.39       61.52     18.19 o 
  -3   2   7       65.28       77.16     19.05 o 
  -2   2   7      314.75      311.26     29.39 o 
  -1   2   7        4.63       13.81     16.58 o 
   0   2   7      644.31      638.79     47.13 o 
   1   2   7      163.98      235.05     40.45 o 
   2   2   7      122.17      142.82     34.22 o 
   3   2   7      149.79      158.92     32.84 o 
   4   2   7        0.01       -0.14     24.26 o 
   5   2   7      503.60      554.22     57.81 o 
   6   2   7       94.57       71.45     27.99 o 
   7   2   7       15.11       18.49     24.90 o 
   8   2   7       24.50       44.02     28.64 o 
   9   2   7        6.75       22.93     26.75 o 
  10   2   7        0.29       20.23     26.75 o 
  11   2   7       11.04       24.69     26.75 o 
  12   2   7       26.75       42.03     27.99 o 
  13   2   7     2461.34     2288.21     97.47 o 
  14   2   7      116.91      129.77     30.88 o 
  15   2   7     1256.58     1257.11     74.80 o 
  16   2   7      134.09      157.06     33.32 o 
  17   2   7      181.56      195.12     32.21 o 
  18   2   7       64.25       59.92     26.10 o 
  19   2   7      614.69      584.03     57.16 o 
  20   2   7       31.95       77.00     33.45 o 
  21   2   7        1.62       25.38     30.96 o 
 -26   3   7        7.00       11.45     34.86 o 
 -25   3   7       36.91       45.82     32.14 o 
 -24   3   7       43.94       55.27     36.34 o 
 -23   3   7      139.70      135.40     41.59 o 
 -22   3   7       18.55       45.07     35.47 o 
 -21   3   7       79.49       87.61     32.93 o 
 -20   3   7        1.23        1.96     22.61 o 
 -19   3   7       43.08       43.68     22.61 o 
 -18   3   7       40.86       45.88     22.99 o 
 -17   3   7        0.67        3.45     20.59 o 
 -16   3   7       72.00       86.19     22.31 o 
 -15   3   7       17.57       33.23     19.11 o 
 -14   3   7        0.30        1.71     17.98 o 
 -13   3   7        3.47       15.76     25.71 o 
 -12   3   7      153.36      165.80     24.27 o 
 -11   3   7      543.24      586.86     41.95 o 
 -10   3   7        3.28       12.72     17.48 o 
  -9   3   7     1215.94     1233.33     57.77 o 
  -8   3   7      546.97      518.74     38.26 o 
  -7   3   7     1205.30     1219.96     56.33 o 
  -6   3   7     2583.63     2633.88     81.21 o 
  -5   3   7       51.80       74.60     20.22 o 
  -4   3   7      133.19      174.01     24.48 o 
  -3   3   7       34.99       38.55     17.30 o 
  -2   3   7       36.36       51.65     22.37 o 
  -1   3   7       24.53       53.93     26.75 o 
   0   3   7      124.44      161.09     35.47 o 
   1   3   7       70.77       94.57     29.57 o 
   2   3   7       53.97       83.78     27.99 o 
   3   3   7        8.70       13.61     22.41 o 
   4   3   7      766.45      752.93     66.54 o 
   5   3   7       96.23      102.13     29.88 o 
   6   3   7      515.12      538.91     92.45 o 
   7   3   7      362.78      368.92     49.80 o 
   8   3   7      148.99      167.97     36.04 o 
   9   3   7        3.50       -4.74     24.07 o 
  10   3   7        2.59       -1.09     26.06 o 
  11   3   7       28.57       44.41     27.50 o 
  12   3   7     1865.08     1849.13     87.18 o 
  13   3   7      100.09      125.78     29.85 o 
  14   3   7      457.83      485.54     49.34 o 
  15   3   7       98.83      140.54     33.75 o 
  16   3   7      202.08      253.37     50.17 o 
  17   3   7      150.54      159.78     35.74 o 
  18   3   7       25.21       40.38     37.11 o 
  19   3   7        5.03       31.78     29.97 o 
  20   3   7      100.99       51.18     37.80 o 
 -25   4   7      169.11      184.47     47.27 o 
 -24   4   7      159.91      164.64     44.82 o 
 -23   4   7       89.73       97.52     39.21 o 
 -22   4   7      370.90      430.73     50.11 o 
 -21   4   7       52.34       58.69     29.34 o 
 -20   4   7      131.75      146.94     34.75 o 
 -19   4   7      229.26      234.15     33.60 o 
 -18   4   7       16.61       33.70     22.77 o 
 -17   4   7      111.92      117.53     27.93 o 
 -16   4   7        5.12       10.34     20.74 o 
 -15   4   7       19.60       42.42     19.68 o 
 -14   4   7       19.93       39.05     19.84 o 
 -13   4   7       89.19      116.44     23.77 o 
 -12   4   7       19.08       11.08     16.39 o 
 -11   4   7       52.68       52.13     20.34 o 
 -10   4   7        5.60       35.43     18.75 o 
  -9   4   7      315.28      331.95     32.29 o 
  -8   4   7       63.94       64.86     20.27 o 
  -7   4   7      245.44      252.26     28.15 o 
  -6   4   7      344.21      351.96     32.09 o 
  -5   4   7     1083.30     1021.87     51.49 o 
  -4   4   7       39.96       38.69     17.84 o 
  -3   4   7      106.89      117.67     31.30 o 
  -2   4   7        2.43       -3.52     19.92 o 
  -1   4   7        0.45       28.13     25.32 o 
   0   4   7       26.30       46.46     29.05 o 
   1   4   7       57.31       99.40     30.49 o 
   2   4   7       28.64       52.32     25.79 o 
   3   4   7     1845.71     1821.58    102.72 o 
   4   4   7        8.80       18.66     22.81 o 
   5   4   7       63.89      100.93     31.05 o 
   6   4   7       36.36       41.93     26.06 o 
   7   4   7      785.62      783.77     70.34 o 
   8   4   7        4.79       21.01     27.99 o 
   9   4   7       66.39       63.60     41.38 o 
  10   4   7        0.30       16.64     30.33 o 
  11   4   7      591.89      671.96     54.88 o 
  12   4   7      312.62      349.16     42.22 o 
  13   4   7      198.54      252.30     38.20 o 
  14   4   7        1.02       20.42     27.05 o 
  15   4   7        1.41       22.69     27.30 o 
  16   4   7      375.65      464.24     50.47 o 
  17   4   7       79.91       92.78     41.84 o 
  18   4   7       47.46       59.48     38.85 o 
  19   4   7       81.03      126.32     47.12 o 
  20   4   7       93.34      106.89     36.49 o 
 -24   5   7        5.11       14.97     28.64 o 
 -23   5   7       17.59       24.86     30.46 o 
 -22   5   7       71.80       90.30     29.74 o 
 -21   5   7      681.86      767.77     76.36 o 
 -20   5   7      116.51      110.05     31.81 o 
 -19   5   7      110.97      115.70     31.62 o 
 -18   5   7      107.34      124.59     29.01 o 
 -17   5   7      292.18      298.87     35.93 o 
 -16   5   7        0.04       26.41     21.84 o 
 -15   5   7       17.55       28.38     20.99 o 
 -14   5   7      193.13      218.63     30.07 o 
 -13   5   7      340.06      351.15     35.62 o 
 -12   5   7       81.21       69.97     20.43 o 
 -11   5   7       52.44       53.94     18.33 o 
 -10   5   7      548.98      583.33     47.35 o 
  -9   5   7      739.29      774.08     46.94 o 
  -8   5   7       18.13       26.17     17.52 o 
  -7   5   7        9.54       19.85     17.97 o 
  -6   5   7       19.37       36.32     18.00 o 
  -5   5   7      152.92      157.83     28.04 o 
  -4   5   7      148.80      200.92     30.88 o 
  -3   5   7      116.58      120.62     31.13 o 
  -2   5   7       55.17       44.02     26.15 o 
  -1   5   7      236.12      270.43     51.07 o 
   0   5   7      282.34      319.43     46.02 o 
   1   5   7      152.18      171.28     36.59 o 
   2   5   7      840.21      856.60     71.59 o 
   3   5   7        4.53       15.01     23.56 o 
   4   5   7       47.08       51.07     24.90 o 
   5   5   7       73.04      101.25     32.37 o 
   6   5   7      242.42      214.99     40.45 o 
   7   5   7      295.79      318.27     47.63 o 
   8   5   7      133.66      175.40     39.09 o 
   9   5   7        3.21       16.89     58.11 o 
  10   5   7       10.83       26.66     30.82 o 
  11   5   7       63.74       87.03     27.85 o 
  12   5   7      127.08      163.61     32.80 o 
  13   5   7      790.23      798.23     60.78 o 
  14   5   7      356.09      401.57     47.15 o 
  15   5   7        0.13       23.23     25.91 o 
  16   5   7      261.55      241.42     51.66 o 
  17   5   7        0.33       29.00     37.11 o 
  18   5   7       81.48      115.58     41.03 o 
  19   5   7       59.65       87.68     41.36 o 
 -24   6   7       64.52       74.05     34.22 o 
 -23   6   7       12.35       48.03     28.36 o 
 -22   6   7        1.39        1.17     24.53 o 
 -21   6   7      174.30      158.72     35.55 o 
 -20   6   7        6.03       26.27     25.91 o 
 -19   6   7       21.69       27.47     27.42 o 
 -18   6   7        2.14       15.55     26.72 o 
 -17   6   7       37.59       42.16     26.00 o 
 -16   6   7        9.70       30.68     21.97 o 
 -15   6   7       63.05       72.60     23.60 o 
 -14   6   7       22.93       28.61     20.98 o 
 -13   6   7      136.31      140.14     27.04 o 
 -12   6   7       77.08      112.43     23.72 o 
 -11   6   7      134.51      125.66     25.85 o 
 -10   6   7       30.00       33.49     17.05 o 
  -9   6   7        1.64       10.27     16.80 o 
  -8   6   7        5.79       26.24     25.32 o 
  -7   6   7      457.37      487.97     43.62 o 
  -6   6   7       29.29       12.93     20.81 o 
  -5   6   7      239.50      258.48     33.83 o 
  -4   6   7      189.70      220.30     39.32 o 
  -3   6   7        0.00       24.78     24.07 o 
  -2   6   7        2.58       25.53     24.81 o 
  -1   6   7      584.83      566.69     59.73 o 
   0   6   7       12.36       21.90     25.50 o 
   1   6   7      215.96      261.91     42.94 o 
   2   6   7       25.87       41.51     25.36 o 
   3   6   7        7.54       30.90     27.31 o 
   4   6   7        4.58        2.13     42.26 o 
   5   6   7       90.62      103.48     31.59 o 
   6   6   7       85.71       88.18     33.46 o 
   7   6   7      715.13      668.58     66.40 o 
   8   6   7      134.47      162.52     37.96 o 
   9   6   7        0.64       14.09     27.39 o 
  10   6   7      192.41      195.67     42.83 o 
  11   6   7      121.15      147.45     39.79 o 
  12   6   7      121.83      121.27     41.84 o 
  13   6   7     1526.46     1516.84    191.93 o 
  14   6   7      248.08      293.56    119.74 o 
  15   6   7        0.30       -7.88     47.54 o 
  16   6   7       58.05       68.39     38.06 o 
  17   6   7       76.01       91.94     41.03 o 
  18   6   7       82.70       96.45     50.18 o 
 -23   7   7      247.42      239.38     42.30 o 
 -22   7   7      120.90      130.34     32.25 o 
 -21   7   7      150.28      173.74     38.63 o 
 -20   7   7      413.44      463.00     53.20 o 
 -19   7   7       44.47       41.98     27.46 o 
 -18   7   7       55.05       65.75     29.74 o 
 -17   7   7        0.23       23.73     26.00 o 
 -16   7   7        7.78       16.24     25.05 o 
 -15   7   7        0.21        8.09     27.70 o 
 -14   7   7        1.64       24.12     22.44 o 
 -13   7   7       20.84       44.21     22.70 o 
 -12   7   7       13.40       42.77     23.17 o 
 -11   7   7      345.88      379.82     43.95 o 
 -10   7   7      288.13      298.30     37.82 o 
  -9   7   7       64.45       78.75     22.87 o 
  -8   7   7       70.53       68.65     23.05 o 
  -7   7   7      157.56      150.37     25.49 o 
  -6   7   7      441.22      419.97     37.12 o 
  -5   7   7        0.05       -8.80     33.46 o 
  -4   7   7       74.76       83.82     31.05 o 
  -3   7   7        5.55       14.39     25.32 o 
  -2   7   7        4.99       22.70     23.01 o 
  -1   7   7       13.86       12.28     24.81 o 
   0   7   7      187.16      159.00     35.47 o 
   1   7   7       70.59       53.01     29.81 o 
   2   7   7     2112.15     1894.57    108.24 o 
   3   7   7      667.03      702.76     66.61 o 
   4   7   7     1995.95     1927.18    110.73 o 
   5   7   7        3.10       25.90     25.32 o 
   6   7   7      212.53      213.80     42.33 o 
   7   7   7      522.82      511.94     60.15 o 
   8   7   7      210.11      241.45     42.11 o 
   9   7   7       72.16      115.81     44.02 o 
  10   7   7      224.12      254.33     47.12 o 
  11   7   7       23.74       44.02     34.86 o 
  12   7   7        4.35       20.70     32.98 o 
  13   7   7       79.18       59.41     39.62 o 
  14   7   7      198.53      188.41     68.67 o 
  15   7   7       64.94       47.54     54.59 o 
  16   7   7        2.17      -15.85     49.30 o 
  17   7   7        4.29      -12.33     49.30 o 
 -21   8   7       21.56       26.26     27.36 o 
 -20   8   7      562.19      554.61     57.57 o 
 -19   8   7       26.33       33.95     28.23 o 
 -18   8   7      112.33      118.27     33.13 o 
 -17   8   7       86.58       87.83     29.81 o 
 -16   8   7       76.39      107.41     42.33 o 
 -15   8   7        8.12       15.85     32.37 o 
 -14   8   7        5.60      -12.33     27.99 o 
 -13   8   7        3.77       17.74     24.61 o 
 -12   8   7       29.02       31.57     28.36 o 
 -11   8   7       40.60       80.98     28.75 o 
 -10   8   7       31.89       54.24     25.38 o 
  -9   8   7       13.01       35.40     25.36 o 
  -8   8   7      591.58      591.90     53.46 o 
  -7   8   7     1171.38     1055.57     57.13 o 
  -6   8   7      292.24      294.83     47.08 o 
  -5   8   7      294.21      325.88     40.70 o 
  -4   8   7       29.89       30.45     22.65 o 
  -3   8   7       44.88       80.46     27.02 o 
  -2   8   7        3.57       35.22     42.26 o 
  -1   8   7      340.25      394.28     54.07 o 
   0   8   7      166.34      152.74     38.54 o 
   1   8   7       72.77       74.79     32.84 o 
   2   8   7      281.26      355.92     51.00 o 
   3   8   7       28.72       15.85     27.39 o 
   4   8   7        0.41        5.61     26.75 o 
   5   8   7       26.91       30.78     31.05 o 
   6   8   7      415.50      433.19     57.23 o 
   7   8   7      170.18      254.28     47.93 o 
   8   8   7      317.76      356.56     52.91 o 
   9   8   7        0.19       23.34     31.73 o 
  10   8   7      271.41      343.72     64.27 o 
  11   8   7      401.85      485.14     62.87 o 
  12   8   7       14.37        6.21     34.22 o 
  13   8   7      280.35      235.96     73.96 o 
  14   8   7      531.74      530.02    102.13 o 
  15   8   7       51.53       31.70     54.59 o 
  16   8   7       29.87       36.98     54.59 o 
 -20   9   7       57.08       63.68     38.54 o 
 -19   9   7      262.41      247.70     53.50 o 
 -18   9   7       24.59       25.80     35.08 o 
 -17   9   7       43.09       51.42     36.59 o 
 -16   9   7        2.20       16.16     34.60 o 
 -15   9   7        7.03       20.31     37.11 o 
 -14   9   7        0.90       34.19     40.50 o 
 -13   9   7      162.20      156.30     47.27 o 
 -12   9   7      171.78      154.40     43.53 o 
 -11   9   7        3.55       26.99     29.77 o 
 -10   9   7       18.35       34.70     25.38 o 
  -9   9   7        0.78        7.51     25.25 o 
  -8   9   7       27.08       36.53     22.99 o 
  -7   9   7       10.30       38.89     23.66 o 
  -6   9   7      275.30      310.63     39.25 o 
  -5   9   7       12.36       23.27     23.34 o 
  -4   9   7      380.62      439.60     45.95 o 
  -3   9   7       26.58       24.89     32.73 o 
  -2   9   7        0.46        1.57     26.19 o 
  -1   9   7      303.15      311.77     40.64 o 
   0   9   7     1201.98     1230.23     74.55 o 
   1   9   7       96.63      108.37     29.02 o 
   2   9   7      115.98      139.11     52.83 o 
   3   9   7      290.45      356.83     52.91 o 
   4   9   7      460.37      547.50     64.75 o 
   5   9   7       58.49       76.04     33.46 o 
   6   9   7      165.43      166.87     42.11 o 
   7   9   7      138.17      153.20     38.60 o 
   8   9   7       10.17       51.07     33.62 o 
   9   9   7      139.94      198.43     45.43 o 
  10   9   7      365.64      382.92     56.03 o 
  11   9   7       15.72       31.70     45.78 o 
  12   9   7       28.42       54.59     51.07 o 
  13   9   7      286.77      281.74     81.00 o 
  14   9   7     1450.65     1477.37    160.24 o 
  15   9   7        1.07       59.87     54.59 o 
 -18  10   7      301.65      328.10     59.05 o 
 -17  10   7        9.67       -5.25     36.72 o 
 -16  10   7       51.33       36.63     42.26 o 
 -15  10   7      655.27      708.34     77.75 o 
 -14  10   7      113.42      168.49     47.93 o 
 -13  10   7      566.48      566.06     70.34 o 
 -12  10   7       18.59       35.77     35.34 o 
 -11  10   7      548.12      518.45     65.96 o 
 -10  10   7       53.54       40.34     34.22 o 
  -9  10   7      290.90      297.59     41.00 o 
  -8  10   7       75.23       84.12     29.74 o 
  -7  10   7       29.63       42.72     33.55 o 
  -6  10   7       69.24       18.83     32.58 o 
  -5  10   7      110.00      139.17     31.41 o 
  -4  10   7       14.79       29.11     24.64 o 
  -3  10   7      202.83      215.57     36.08 o 
  -2  10   7      732.66      756.38     60.30 o 
  -1  10   7       21.32       42.50     23.68 o 
   0  10   7      376.72      363.55     43.54 o 
   1  10   7       73.36       98.53     30.40 o 
   2  10   7       77.09      107.30     29.10 o 
   3  10   7      502.71      466.93     49.47 o 
   4  10   7       34.40       25.73     24.81 o 
   5  10   7      347.54      346.40     43.72 o 
   6  10   7       11.80       10.18     25.19 o 
   7  10   7      235.78      204.65     37.69 o 
   8  10   7      221.90      285.26     72.20 o 
   9  10   7       64.73       65.15     51.07 o 
  10  10   7      232.75      271.17     72.20 o 
  11  10   7        0.00       19.37     36.98 o 
  12  10   7        0.15      -24.65     38.74 o 
  13  10   7        8.47       49.30     45.78 o 
 -16  11   7       23.13       56.10     42.26 o 
 -15  11   7      575.94      516.46     68.69 o 
 -14  11   7      177.16      172.94     49.30 o 
 -13  11   7       19.36       28.24     34.80 o 
 -12  11   7      952.73      875.41     85.40 o 
 -11  11   7        0.03       23.45     35.34 o 
 -10  11   7       21.66       33.96     42.26 o 
  -9  11   7      649.26      525.48     65.29 o 
  -8  11   7       81.50       96.85     54.59 o 
  -7  11   7       11.40       36.98     44.02 o 
  -6  11   7      614.97      626.89     73.46 o 
  -5  11   7      353.45      358.24     56.56 o 
  -4  11   7        6.91       10.35     25.25 o 
  -3  11   7      153.87      151.52     34.05 o 
  -2  11   7        2.83       29.25     26.76 o 
  -1  11   7      165.74      248.52     38.61 o 
   0  11   7      981.29      967.13     70.04 o 
   1  11   7      238.75      255.45     39.87 o 
   2  11   7       77.12      128.41     33.23 o 
   3  11   7       25.98       76.34     28.11 o 
   4  11   7      512.41      507.95     52.87 o 
   5  11   7       92.59      154.68     34.77 o 
   6  11   7       86.41      159.83     41.19 o 
   7  11   7       15.21       -7.34     25.57 o 
   8  11   7       28.37       26.41     45.78 o 
   9  11   7      299.98      272.93     75.72 o 
  10  11   7      248.12      311.67     75.72 o 
  11  11   7       89.53      128.54     56.35 o 
 -13  12   7      584.70      529.38     71.59 o 
 -12  12   7       49.57       33.29     32.56 o 
 -11  12   7      195.12      208.22     49.17 o 
 -10  12   7       19.87      -28.30     28.30 o 
  -9  12   7      308.90      315.19     79.24 o 
  -8  12   7       12.21       88.04     54.59 o 
  -7  12   7      192.68      214.83     66.91 o 
  -6  12   7       24.69        7.04     42.26 o 
  -5  12   7      338.17      345.13     79.24 o 
  -4  12   7        5.08       -8.80     45.78 o 
  -3  12   7      215.46      165.52     63.39 o 
  -2  12   7        5.90       35.82     29.10 o 
  -1  12   7     1041.78     1106.55     75.85 o 
   0  12   7      131.48      185.22     35.79 o 
   1  12   7        1.02       22.71     27.30 o 
   2  12   7      276.67      309.49     44.51 o 
   3  12   7       98.25      103.09     32.80 o 
   4  12   7      388.70      465.37     51.71 o 
   5  12   7      305.14      472.99     50.98 o 
   6  12   7        0.21       30.68     29.13 o 
   7  12   7      143.53      132.06     56.35 o 
  -8  13   7     1026.43      998.41    130.30 o 
  -7  13   7      423.65      503.61     95.09 o 
  -6  13   7      124.10      154.96     61.63 o 
  -5  13   7       45.36       91.57     59.87 o 
  -4  13   7       35.34       82.76     56.35 o 
  -3  13   7        4.16       26.41     52.83 o 
  -2  13   7       70.51       61.63     49.30 o 
  -1  13   7      207.23      296.04     54.15 o 
   0  13   7        0.06       61.84     36.72 o 
   1  13   7      131.57      124.12     44.77 o 
   2  13   7        2.42       41.13     34.60 o 
   3  13   7        0.08       36.10     38.60 o 
 -23   0   8       32.25       56.35     45.78 o 
 -22   0   8       72.16       91.57     51.07 o 
 -21   0   8      215.88      274.70     73.96 o 
 -20   0   8      887.48      980.80    128.54 o 
 -19   0   8      390.70      396.19     82.76 o 
 -18   0   8      533.48      558.19     98.61 o 
 -17   0   8       60.01       89.80     56.35 o 
 -16   0   8     1045.58     1110.97     87.46 o 
 -15   0   8        9.75        3.59     30.83 o 
 -14   0   8      329.80      415.56     55.40 o 
 -13   0   8      207.36      299.60     49.76 o 
 -12   0   8        8.64       40.87     29.81 o 
 -11   0   8     2505.95     2283.63    118.27 o 
 -10   0   8       15.90       40.99     31.05 o 
  -9   0   8      867.21      935.41     76.51 o 
  -8   0   8     3615.27     3570.21    143.71 o 
  -7   0   8       60.27       69.39     30.33 o 
  -6   0   8      331.12      395.09     51.39 o 
  -5   0   8       83.56       76.44     31.73 o 
  -4   0   8      886.50      843.95     69.59 o 
  -3   0   8       64.78       24.65     42.26 o 
  -2   0   8      333.51      329.28     68.67 o 
  -1   0   8      367.64      376.83     72.20 o 
   0   0   8       58.46       75.72     38.74 o 
   1   0   8       58.07      117.98     49.30 o 
   2   0   8      103.60      160.24     54.59 o 
   3   0   8      234.94      213.06     58.11 o 
   4   0   8      576.02      623.35     93.33 o 
   5   0   8        6.08       -8.80     38.74 o 
   6   0   8       74.41       73.96     49.30 o 
   7   0   8       31.50       44.02     45.78 o 
   8   0   8       79.87       88.04     54.59 o 
   9   0   8      206.16      207.78     70.43 o 
  10   0   8      893.40      947.35    121.50 o 
  11   0   8      281.17      352.17     84.52 o 
  12   0   8     2621.94     2783.93    204.26 o 
  13   0   8       55.96      126.78     61.63 o 
  14   0   8      529.74      545.87    100.37 o 
  15   0   8      493.91      466.63     93.33 o 
  16   0   8      377.16      382.11     89.80 o 
  17   0   8        2.59       45.78     59.87 o 
 -23   1   8        0.06      -12.51     32.58 o 
 -22   1   8      601.39      463.49     65.96 o 
 -21   1   8      132.50      174.69     58.11 o 
 -20   1   8      274.59      221.24     51.00 o 
 -19   1   8        4.12       21.41     36.98 o 
 -18   1   8      329.35      319.56     38.28 o 
 -17   1   8      367.92      355.60     39.79 o 
 -16   1   8     1298.57     1155.10     74.89 o 
 -15   1   8        0.76       11.15     21.09 o 
 -14   1   8     1104.24     1103.35     60.95 o 
 -13   1   8      126.25      102.18     24.22 o 
 -12   1   8      544.18      538.74     43.09 o 
 -11   1   8      455.17      461.93     40.43 o 
 -10   1   8      229.53      201.10     29.76 o 
  -9   1   8     1749.09     1687.05     70.95 o 
  -8   1   8     1779.91     1698.36     71.38 o 
  -7   1   8      834.10      849.46     50.55 o 
  -6   1   8      110.41      116.58     23.59 o 
  -5   1   8       14.70       45.01     20.90 o 
  -4   1   8      378.56      395.91     42.30 o 
  -3   1   8      486.13      441.13     54.15 o 
  -2   1   8       47.54       52.83     29.88 o 
  -1   1   8       72.92       76.15     30.33 o 
   0   1   8      433.40      479.55     57.81 o 
   1   1   8      498.62      481.12     58.48 o 
   2   1   8      295.21      305.83     47.83 o 
   3   1   8       42.07       60.93     31.05 o 
   4   1   8        0.24       23.49     29.08 o 
   5   1   8      218.44      288.37     48.89 o 
   6   1   8        0.71       22.75     30.49 o 
   7   1   8       33.64       50.18     33.62 o 
   8   1   8       15.13       16.49     30.49 o 
   9   1   8      217.62      225.31     47.31 o 
  10   1   8      478.14      538.65     66.54 o 
  11   1   8      145.48      130.15     41.03 o 
  12   1   8      123.72       71.40     37.29 o 
  13   1   8       77.55      143.26     41.36 o 
  14   1   8      228.94      310.96     56.64 o 
  15   1   8       72.09      118.98     43.53 o 
  16   1   8       70.94       99.08     44.08 o 
  17   1   8      535.40      623.30     74.68 o 
 -23   2   8        4.07       37.93     32.09 o 
 -22   2   8        4.76       10.22     34.34 o 
 -21   2   8        1.90       30.82     36.11 o 
 -20   2   8      417.53      407.71     62.87 o 
 -19   2   8        8.90        9.38     25.76 o 
 -18   2   8        0.41       36.17     25.06 o 
 -17   2   8      192.01      186.97     33.65 o 
 -16   2   8      270.29      286.75     37.38 o 
 -15   2   8        7.59       14.74     31.73 o 
 -14   2   8     1256.74     1171.84     62.88 o 
 -13   2   8       22.64       53.86     23.17 o 
 -12   2   8      271.94      324.51     35.40 o 
 -11   2   8       77.43       86.76     23.08 o 
 -10   2   8       14.06       11.77     19.76 o 
  -9   2   8       19.88       28.11     20.43 o 
  -8   2   8        6.22       32.98     19.96 o 
  -7   2   8        4.90       15.17     19.31 o 
  -6   2   8      100.81      126.88     24.50 o 
  -5   2   8      511.55      555.16     48.37 o 
  -4   2   8      224.73      247.51     35.39 o 
  -3   2   8       51.49       65.18     24.05 o 
  -2   2   8       15.80       65.15     27.39 o 
  -1   2   8      196.75      253.75     45.43 o 
   0   2   8       68.72       63.71     30.49 o 
   1   2   8       49.45       42.57     28.31 o 
   2   2   8      193.31      188.24     41.36 o 
   3   2   8        8.83       57.23     33.62 o 
   4   2   8      660.35      675.41     70.34 o 
   5   2   8       33.20       43.81     30.33 o 
   6   2   8       15.84       15.01     28.56 o 
   7   2   8      130.43      126.67     37.84 o 
   8   2   8      166.69      169.24     43.53 o 
   9   2   8      299.22      285.19     51.00 o 
  10   2   8       53.59       56.83     36.04 o 
  11   2   8        0.98       20.32     36.59 o 
  12   2   8      672.70      749.92     79.06 o 
  13   2   8       24.71       35.22     38.60 o 
  14   2   8        0.00       29.16     36.72 o 
  15   2   8       10.69       -7.94     43.14 o 
  16   2   8        0.13       18.27     37.96 o 
  17   2   8       12.73       35.90     38.54 o 
 -22   3   8      301.30      354.50     59.05 o 
 -21   3   8        2.20       60.65     37.96 o 
 -20   3   8       50.73       46.36     26.90 o 
 -19   3   8       21.91       55.98     27.34 o 
 -18   3   8       51.89      104.00     28.90 o 
 -17   3   8       72.41       78.17     28.11 o 
 -16   3   8       85.40       82.11     27.70 o 
 -15   3   8       29.95       54.22     25.49 o 
 -14   3   8       67.82      147.05     41.59 o 
 -13   3   8       95.85      109.70     26.35 o 
 -12   3   8        0.44       34.71     21.29 o 
 -11   3   8     1010.58      879.47     54.10 o 
 -10   3   8      428.76      430.83     39.21 o 
  -9   3   8      963.38      942.06     54.27 o 
  -8   3   8       67.28       80.37     22.87 o 
  -7   3   8      106.68      135.71     25.69 o 
  -6   3   8        5.66       39.56     20.82 o 
  -5   3   8        0.12       14.27     21.47 o 
  -4   3   8        4.45       33.46     22.99 o 
  -3   3   8       91.06      101.14     26.31 o 
  -2   3   8       52.98       73.13     32.84 o 
  -1   3   8     1041.24      915.56     78.18 o 
   0   3   8       66.10       88.91     31.73 o 
   1   3   8        0.01       10.96     27.99 o 
   2   3   8      252.95      266.86     45.43 o 
   3   3   8      105.59       81.85     31.73 o 
   4   3   8       17.71       10.74     25.50 o 
   5   3   8      110.91      101.88     39.09 o 
   6   3   8        0.02        3.74     24.81 o 
   7   3   8      146.86      147.71     42.62 o 
   8   3   8        8.74        2.06     29.08 o 
   9   3   8      370.67      385.65     59.13 o 
  10   3   8       70.58       74.96     39.09 o 
  11   3   8       42.08       37.32     37.96 o 
  12   3   8       28.72       25.52     37.96 o 
  13   3   8      714.85      677.59     76.57 o 
  14   3   8       54.98       85.62     42.62 o 
  15   3   8       31.62       59.84     42.94 o 
  16   3   8      239.60      229.77     52.91 o 
 -22   4   8       11.06       47.35     33.55 o 
 -21   4   8        0.05       12.42     27.43 o 
 -20   4   8        4.50       26.39     24.91 o 
 -19   4   8      135.64      151.19     32.36 o 
 -18   4   8       21.86       44.75     25.70 o 
 -17   4   8       24.21       74.14     29.67 o 
 -16   4   8       34.70       22.29     25.66 o 
 -15   4   8       74.20       99.63     27.76 o 
 -14   4   8       37.58       42.39     24.61 o 
 -13   4   8       88.36       85.57     27.18 o 
 -12   4   8        0.25        7.52     25.74 o 
 -11   4   8        3.66       32.26     20.27 o 
 -10   4   8       38.63       42.35     21.94 o 
  -9   4   8      327.65      343.90     36.02 o 
  -8   4   8      105.46      156.91     27.93 o 
  -7   4   8      578.37      586.42     43.84 o 
  -6   4   8     1016.76      944.02     64.03 o 
  -5   4   8      133.25      140.26     29.66 o 
  -4   4   8       35.70       77.00     33.82 o 
  -3   4   8        2.99        4.98     25.32 o 
  -2   4   8        1.24       19.29     28.56 o 
  -1   4   8        7.67        7.04     26.75 o 
   0   4   8        0.05       26.56     30.49 o 
   1   4   8       17.26       40.50     28.64 o 
   2   4   8       33.46       62.42     29.24 o 
   3   4   8      752.92      771.07     73.43 o 
   4   4   8     1495.16     1330.23     96.44 o 
   5   4   8      273.54      335.49     51.66 o 
   6   4   8      115.53      145.88     39.79 o 
   7   4   8      120.11      147.91     41.09 o 
   8   4   8      467.37      432.26     60.97 o 
   9   4   8      133.28      131.75     42.11 o 
  10   4   8      921.19      859.32     84.04 o 
  11   4   8      136.74      147.41     43.10 o 
  12   4   8        8.54       24.96     35.08 o 
  13   4   8       58.22       73.65     43.37 o 
  14   4   8     1108.58     1256.58    125.02 o 
  15   4   8        0.03       17.19     35.96 o 
  16   4   8       16.09      -17.17     36.80 o 
 -21   5   8      269.25      276.49     43.56 o 
 -20   5   8      429.58      459.14     54.53 o 
 -19   5   8       10.83       16.29     24.76 o 
 -18   5   8       47.02       38.09     26.14 o 
 -17   5   8      264.61      262.21     38.26 o 
 -16   5   8       29.82       57.35     27.14 o 
 -15   5   8        7.17       37.49     27.20 o 
 -14   5   8      274.61      262.53     35.63 o 
 -13   5   8      109.76      125.31     29.81 o 
 -12   5   8      339.87      277.20     36.22 o 
 -11   5   8      220.78      224.37     33.73 o 
 -10   5   8       76.39       75.29     23.59 o 
  -9   5   8      492.41      474.50     41.22 o 
  -8   5   8        5.15       19.87     19.50 o 
  -7   5   8        2.37       34.28     29.24 o 
  -6   5   8        4.22        4.83     25.05 o 
  -5   5   8        9.68      -11.64     25.50 o 
  -4   5   8       26.88       31.82     25.50 o 
  -3   5   8        2.23        0.71     25.79 o 
  -2   5   8      188.28      181.42     38.85 o 
  -1   5   8        7.49       10.06     25.36 o 
   0   5   8      182.84      208.33     42.94 o 
   1   5   8       22.70        6.43     26.58 o 
   2   5   8      155.30      158.74     40.86 o 
   3   5   8       35.17       25.53     29.88 o 
   4   5   8      383.28      445.39     58.48 o 
   5   5   8      143.68      114.60     37.84 o 
   6   5   8       19.70       26.41     32.37 o 
   7   5   8     1020.60     1128.34     92.76 o 
   8   5   8     1079.56     1172.48     94.53 o 
   9   5   8      126.20      136.66     42.83 o 
  10   5   8      299.32      249.31     51.66 o 
  11   5   8      223.91      260.62     52.30 o 
  12   5   8       52.88       41.69     38.36 o 
  13   5   8      147.69      102.29     40.86 o 
  14   5   8      105.58      103.89     41.59 o 
  15   5   8        0.24        2.32     35.08 o 
 -20   6   8      127.96      125.79     35.78 o 
 -19   6   8      678.74      703.03     65.33 o 
 -18   6   8      234.16      174.18     40.27 o 
 -17   6   8        3.16       38.83     25.89 o 
 -16   6   8       35.12       72.21     28.47 o 
 -15   6   8        0.03       20.64     23.12 o 
 -14   6   8        5.25        6.37     24.10 o 
 -13   6   8      106.04       96.17     28.48 o 
 -12   6   8      130.60       96.61     28.26 o 
 -11   6   8       99.02       89.43     26.60 o 
 -10   6   8       23.60       31.79     23.30 o 
  -9   6   8      544.28      506.72     43.82 o 
  -8   6   8      119.99      133.83     51.07 o 
  -7   6   8       48.43       62.51     32.37 o 
  -6   6   8      216.15      221.83     44.19 o 
  -5   6   8      232.26      265.32     46.02 o 
  -4   6   8       95.94      105.75     34.80 o 
  -3   6   8        3.59       20.42     29.08 o 
  -2   6   8       21.02       39.62     31.13 o 
  -1   6   8       36.11       40.77     44.02 o 
   0   6   8      178.04      194.12     42.94 o 
   1   6   8        4.53       50.86     30.86 o 
   2   6   8      387.71      392.30     55.86 o 
   3   6   8      120.05       82.89     33.55 o 
   4   6   8        1.49       12.29     30.33 o 
   5   6   8       70.99       76.60     33.62 o 
   6   6   8        3.10       39.50     30.86 o 
   7   6   8        1.30       -5.99     29.30 o 
   8   6   8      146.10      196.10     47.83 o 
   9   6   8      241.09      245.42     49.62 o 
  10   6   8       26.17       27.35     37.29 o 
  11   6   8      242.06      256.77     54.74 o 
  12   6   8      330.86      252.92     53.89 o 
  13   6   8      134.29      106.83     43.37 o 
  14   6   8      606.04      609.05     74.95 o 
 -19   7   8      277.22      284.42     44.79 o 
 -18   7   8        3.31       46.32     29.65 o 
 -17   7   8      973.53      845.48     69.98 o 
 -16   7   8       79.46       83.20     28.90 o 
 -15   7   8        6.60       18.28     25.16 o 
 -14   7   8        7.93       27.33     26.30 o 
 -13   7   8        2.65       10.79     28.79 o 
 -12   7   8       15.00       56.73     29.65 o 
 -11   7   8      189.82      205.22     38.85 o 
 -10   7   8       19.68       54.39     27.10 o 
  -9   7   8       24.44       85.71     42.28 o 
  -8   7   8       57.25       33.65     27.72 o 
  -7   7   8       23.76       45.00     28.20 o 
  -6   7   8       11.49       36.98     40.50 o 
  -5   7   8      217.35      199.45     44.19 o 
  -4   7   8       17.88       -3.00     27.31 o 
  -3   7   8      436.61      366.69     53.89 o 
  -2   7   8        1.32       -7.92     27.39 o 
  -1   7   8       23.75       29.38     29.19 o 
   0   7   8      123.74      131.73     39.09 o 
   1   7   8        5.30      -16.97     26.64 o 
   2   7   8      244.98      284.40     49.17 o 
   3   7   8        7.64       30.63     32.84 o 
   4   7   8       64.71       71.65     36.04 o 
   5   7   8        0.09       -6.20     30.46 o 
   6   7   8      494.40      506.37     67.24 o 
   7   7   8        0.45       47.73     34.60 o 
   8   7   8      551.35      628.47     95.09 o 
   9   7   8       14.73       30.03     48.42 o 
  10   7   8      130.73      185.16     45.27 o 
  11   7   8     1469.61     1452.05    108.94 o 
  12   7   8       30.64       81.13     42.28 o 
  13   7   8      569.08      612.44     75.92 o 
 -17   8   8      226.86      234.20     52.82 o 
 -16   8   8        1.57       -3.55     35.96 o 
 -15   8   8       72.26       72.17     39.21 o 
 -14   8   8      270.06      253.89     43.64 o 
 -13   8   8       49.17       80.77     34.35 o 
 -12   8   8        0.06        0.57     29.37 o 
 -11   8   8       48.01       61.34     29.74 o 
 -10   8   8      110.83       90.97     34.15 o 
  -9   8   8       25.11       64.93     38.85 o 
  -8   8   8      117.36      109.89     42.94 o 
  -7   8   8      230.46      264.97     39.14 o 
  -6   8   8        9.15       18.45     22.98 o 
  -5   8   8      186.40      168.19     41.59 o 
  -4   8   8      102.53      128.54     33.89 o 
  -3   8   8       55.72      151.43     54.59 o 
  -2   8   8        6.94        8.98     43.14 o 
  -1   8   8      490.56      527.35     65.96 o 
   0   8   8        0.64       -5.82     27.91 o 
   1   8   8      311.25      383.55     57.81 o 
   2   8   8       66.88      113.19     39.79 o 
   3   8   8       19.06       31.80     30.61 o 
   4   8   8      442.03      377.25     57.23 o 
   5   8   8        9.38        5.05     32.30 o 
   6   8   8       33.15       26.35     35.08 o 
   7   8   8       41.54       26.73     34.09 o 
   8   8   8       24.01       34.96     34.09 o 
   9   8   8        0.02       11.51     32.30 o 
  10   8   8       91.22      144.39     43.58 o 
  11   8   8       54.96      103.89     42.33 o 
 -15   9   8      325.50      215.95     52.91 o 
 -14   9   8      213.80      252.39     53.15 o 
 -13   9   8      438.25      400.62     64.42 o 
 -12   9   8        0.73       12.41     30.08 o 
 -11   9   8      228.21      202.04     42.30 o 
 -10   9   8        0.08       15.99     37.84 o 
  -9   9   8       14.12       33.04     39.09 o 
  -8   9   8       32.07       49.55     36.04 o 
  -7   9   8      424.28      456.60     62.65 o 
  -6   9   8      332.99      322.68     55.40 o 
  -5   9   8        4.35       26.23     25.36 o 
  -4   9   8       14.50       19.25     26.00 o 
  -3   9   8       58.98       36.89     27.70 o 
  -2   9   8      232.73      231.02     39.62 o 
  -1   9   8       33.18       37.41     29.45 o 
   0   9   8      268.69      250.66     41.52 o 
   1   9   8        3.13       15.85     40.50 o 
   2   9   8       81.61       99.01     38.54 o 
   3   9   8       12.50        9.58     35.47 o 
   4   9   8      390.75      488.03     67.20 o 
   5   9   8      531.95      565.24     69.73 o 
   6   9   8        0.27        5.42     32.14 o 
   7   9   8      407.99      454.13     63.46 o 
   8   9   8        1.87       28.37     33.55 o 
   9   9   8        9.90       49.57     37.29 o 
 -12  10   8       12.00       21.65     40.45 o 
 -11  10   8       25.43        7.04     54.59 o 
 -10  10   8       87.35       96.09     43.53 o 
  -9  10   8      283.11      307.43     53.37 o 
  -8  10   8      170.90      190.16     48.37 o 
  -7  10   8       48.22       57.91     33.55 o 
  -6  10   8      103.42      162.48     46.02 o 
  -5  10   8        0.74       49.87     36.59 o 
  -4  10   8       74.25       99.96     38.70 o 
  -3  10   8      168.59      253.95     40.88 o 
  -2  10   8      780.21      752.00     63.94 o 
  -1  10   8      348.19      339.71     47.39 o 
   0  10   8      968.36      845.95     79.03 o 
   1  10   8        0.44       -1.49     39.36 o 
   2  10   8      557.44      532.04     56.48 o 
   3  10   8      196.49      222.18     47.80 o 
   4  10   8       44.47       43.95     31.48 o 
   5  10   8      359.74      347.04     49.47 o 
   6  10   8        0.24       28.17     47.54 o 
  -8  11   8        4.20       12.33     54.59 o 
  -7  11   8      555.20      594.84     72.83 o 
  -6  11   8       19.42       59.72     37.29 o 
  -5  11   8       24.75       36.22     34.60 o 
  -4  11   8        0.07       37.86     32.37 o 
  -3  11   8       70.39      103.39     32.83 o 
  -2  11   8       66.74       95.95     33.05 o 
  -1  11   8       10.81       43.00     27.60 o 
   0  11   8      537.79      660.59     62.88 o 
   1  11   8      304.34      307.43     46.08 o 
   2  11   8      192.41      210.39     49.17 o 
 -18   1   9      222.08      177.45     49.76 o 
 -17   1   9       22.28       41.41     38.54 o 
 -16   1   9      138.02      144.58     37.59 o 
 -15   1   9      129.50      144.28     36.22 o 
 -14   1   9      244.83      271.61     37.10 o 
 -13   1   9      206.41      215.34     35.32 o 
 -12   1   9     1285.12     1229.41     67.95 o 
 -11   1   9      383.26      354.42     40.43 o 
 -10   1   9      230.00      269.48     36.16 o 
  -9   1   9       98.06      146.83     30.18 o 
  -8   1   9      837.95      766.76     62.32 o 
  -7   1   9       90.03      130.96     32.87 o 
  -6   1   9      192.49      222.01     46.58 o 
  -5   1   9       26.79       17.28     33.55 o 
  -4   1   9       18.94       17.84     28.31 o 
  -3   1   9       12.07       15.41     32.30 o 
  -2   1   9       95.54      103.64     35.47 o 
  -1   1   9        0.09       15.57     38.74 o 
   0   1   9        0.35        3.19     26.75 o 
   1   1   9        0.04       12.13     28.31 o 
   2   1   9      144.73      104.77     38.60 o 
   3   1   9        0.78       33.90     29.19 o 
   4   1   9      204.70      177.78     46.08 o 
   5   1   9      136.91      144.39     41.09 o 
   6   1   9       99.66       46.94     35.53 o 
   7   1   9       19.94       20.09     33.34 o 
   8   1   9        2.29       -4.30     31.05 o 
   9   1   9       29.06       55.38     42.26 o 
  10   1   9      216.87      242.15     53.15 o 
  11   1   9       41.03       71.32     39.84 o 
 -18   2   9        2.97        9.07     25.66 o 
 -17   2   9       29.91       24.34     26.95 o 
 -16   2   9        0.19       63.93     40.45 o 
 -15   2   9        1.88       -2.78     28.76 o 
 -14   2   9      258.17      292.14     44.26 o 
 -13   2   9        0.61       26.12     24.51 o 
 -12   2   9      303.75      358.15     40.66 o 
 -11   2   9      990.47      974.61     61.24 o 
 -10   2   9        1.69       16.60     23.47 o 
  -9   2   9       58.29       54.64     28.91 o 
  -8   2   9       24.07       49.31     28.43 o 
  -7   2   9        0.05       26.32     26.86 o 
  -6   2   9      529.49      543.68     66.61 o 
  -5   2   9      298.86      327.54     54.59 o 
  -4   2   9       20.57       56.41     33.55 o 
  -3   2   9       59.30       58.24     32.09 o 
  -2   2   9       12.58       18.34     29.81 o 
  -1   2   9        5.19       25.30     30.49 o 
   0   2   9       17.63       24.53     26.75 o 
   1   2   9     1265.90     1222.35     97.10 o 
   2   2   9        2.11       27.74     30.49 o 
   3   2   9        0.18        2.49     29.57 o 
   4   2   9        1.77       54.71     35.85 o 
   5   2   9      382.92      374.75     73.08 o 
   6   2   9        0.31       14.09     34.86 o 
   7   2   9       95.98      101.92     40.86 o 
   8   2   9       21.27       69.55     36.98 o 
   9   2   9       92.51       97.83     44.62 o 
  10   2   9       46.61       56.14     35.85 o 
  11   2   9        0.59        2.30     36.10 o 
 -17   3   9      225.06      217.06     35.47 o 
 -16   3   9       85.88       72.15     28.56 o 
 -15   3   9        1.46       20.27     26.80 o 
 -14   3   9        0.01      -16.65     34.09 o 
 -13   3   9      444.08      431.67     51.70 o 
 -12   3   9       25.96       56.07     27.31 o 
 -11   3   9     1460.15     1412.17     72.51 o 
 -10   3   9      781.67      765.26     54.98 o 
  -9   3   9      110.29      155.54     35.58 o 
  -8   3   9       96.62      106.91     43.28 o 
  -7   3   9       48.38       81.16     30.36 o 
  -6   3   9      719.18      729.99     60.28 o 
  -5   3   9      191.28      245.72     49.62 o 
  -4   3   9       14.72       50.23     35.34 o 
  -3   3   9       26.32       42.48     48.42 o 
  -2   3   9      105.03      111.94     37.96 o 
  -1   3   9        0.58        5.82     28.56 o 
   0   3   9       75.95      113.45     40.45 o 
   1   3   9       90.71       82.31     36.72 o 
   2   3   9       42.89       71.73     37.86 o 
   3   3   9      101.73       97.43     39.21 o 
   4   3   9      673.52      589.05     69.69 o 
   5   3   9        1.98       35.89     34.22 o 
   6   3   9      315.52      385.20     60.86 o 
   7   3   9        5.29       14.09     33.62 o 
   8   3   9      285.22      276.92     56.40 o 
   9   3   9        0.07      -11.48     31.92 o 
  10   3   9       16.34       47.57     37.96 o 
 -16   4   9        5.18      -11.84     25.99 o 
 -15   4   9        1.27       29.72     25.94 o 
 -14   4   9       18.32       18.91     27.04 o 
 -13   4   9       11.55       44.90     36.11 o 
 -12   4   9        1.90       18.53     27.30 o 
 -11   4   9       19.46       42.79     25.72 o 
 -10   4   9      793.31      737.14     63.33 o 
  -9   4   9      270.73      275.72     41.78 o 
  -8   4   9      374.38      429.92     50.03 o 
  -7   4   9      229.96      292.88     42.48 o 
  -6   4   9       42.07       28.67     32.58 o 
  -5   4   9      285.25      317.10     52.25 o 
  -4   4   9       63.16      115.27     40.45 o 
  -3   4   9        7.94       -3.10     31.05 o 
  -2   4   9       33.32        2.60     27.31 o 
  -1   4   9      655.58      656.37     73.34 o 
   0   4   9        2.48        0.88     31.13 o 
   1   4   9       50.87       64.32     35.47 o 
   2   4   9        3.72       44.75     31.59 o 
   3   4   9      573.19      553.78     70.27 o 
   4   4   9        7.42       15.60     29.95 o 
   5   4   9      339.46      489.45     67.20 o 
   6   4   9       47.56       47.91     36.04 o 
   7   4   9        2.98       61.11     37.59 o 
   8   4   9        3.05        2.71     32.09 o 
   9   4   9        5.79       21.65     33.55 o 
  10   4   9      134.65      122.21     41.36 o 
 -15   5   9       63.28       68.26     28.16 o 
 -14   5   9        7.86        5.58     25.83 o 
 -13   5   9        0.94       26.21     25.53 o 
 -12   5   9      133.78      107.13     32.76 o 
 -11   5   9       52.96      121.50     59.87 o 
 -10   5   9      431.84      472.26     52.62 o 
  -9   5   9      206.27      273.23     43.32 o 
  -8   5   9     1274.27     1298.98     99.52 o 
  -7   5   9      124.03      163.67     56.35 o 
  -6   5   9       48.86       68.58     35.34 o 
  -5   5   9      443.71      441.06     60.97 o 
  -4   5   9      189.46      185.12     44.82 o 
  -3   5   9       74.39       76.93     36.04 o 
  -2   5   9       58.52       68.44     37.29 o 
  -1   5   9        0.01       15.95     32.98 o 
   0   5   9       16.16       29.49     34.22 o 
   1   5   9        2.49       42.64     34.22 o 
   2   5   9       10.46       17.51     32.98 o 
   3   5   9      116.81      133.88     41.03 o 
   4   5   9        8.44       15.82     34.22 o 
   5   5   9        1.06        5.81     32.84 o 
   6   5   9        3.68       13.78     35.08 o 
   7   5   9      109.70       89.72     39.32 o 
   8   5   9       43.38       34.58     35.85 o 
 -14   6   9        3.97       20.34     25.76 o 
 -13   6   9      275.23      245.83     37.62 o 
 -12   6   9       73.36       60.71     39.09 o 
 -11   6   9       36.23       70.43     42.33 o 
 -10   6   9      232.41      232.53     55.40 o 
  -8   6   9       19.86       32.50     34.22 o 
  -7   6   9       13.58       27.84     32.98 o 
  -6   6   9       46.15       50.32     32.30 o 
  -5   6   9      316.82      355.29     59.87 o 
  -4   6   9        0.80       -8.66     30.33 o 
  -3   6   9      160.56      151.81     47.54 o 
  -2   6   9        1.81       13.19     28.30 o 
  -1   6   9       68.83      115.64     35.85 o 
   0   6   9       11.31        9.44     32.84 o 
   1   6   9       14.75       20.33     32.98 o 
   2   6   9       20.95       81.47     38.74 o 
   3   6   9      248.65      183.08     46.02 o 
   4   6   9       36.96       38.80     36.04 o 
   5   6   9       45.25       83.72     40.58 o 
   6   6   9       27.85       55.63     36.59 o 
   7   6   9        0.25       58.11     38.60 o 
 -12   7   9        0.44       43.96     38.06 o 
 -11   7   9      138.72      145.91     44.77 o 
 -10   7   9      225.51      181.21     48.37 o 
  -9   7   9        0.35        9.76     34.22 o 
  -8   7   9        9.12       16.73     34.86 o 
  -7   7   9        4.60        0.15     25.25 o 
  -6   7   9        0.69      -17.61     44.02 o 
  -5   7   9       33.74       37.78     33.82 o 
  -4   7   9       22.14       41.60     34.80 o 
  -3   7   9        4.39       10.40     32.98 o 
  -2   7   9       27.68       72.20     36.11 o 
  -1   7   9      219.60      233.41     50.32 o 
   0   7   9      213.62      220.56     48.13 o 
   1   7   9       48.54       57.29     37.86 o 
   2   7   9      369.34      311.64     55.40 o 
   3   7   9      162.71      159.00     42.11 o 
   4   7   9        1.98       22.20     35.22 o 
   5   7   9       28.35       28.34     38.74 o 
  -8   8   9      102.78       73.14     40.11 o 
  -7   8   9      122.66       91.35     40.45 o 
  -6   8   9        3.97      -20.58     25.74 o 
  -5   8   9       38.75       59.97     30.36 o 
  -4   8   9       26.36       23.02     29.34 o 
  -3   8   9        2.25       56.35     52.83 o 
  -2   8   9       62.58       83.48     36.34 o 
  -1   8   9      197.23      221.59     49.30 o 
   0   8   9        1.97       -5.02     33.55 o 
   1   8   9      225.49      306.74     51.90 o 
  -8   0  10       15.79       45.78     52.83 o 
  -7   0  10      118.19      114.46     58.11 o 
  -6   0  10        5.17       79.24     54.59 o 
  -5   0  10      303.25      278.22     77.48 o 
  -4   0  10       63.17       65.15     47.54 o 
  -3   0  10      184.88      244.76     70.43 o 
  -2   0  10       38.16        7.04     42.26 o 
  -1   0  10      223.20      186.65     68.67 o 
   0   0  10       45.47       45.78     56.35 o 
   1   0  10      102.03      174.33     66.91 o 
  -8   1  10      207.28      247.66     52.91 o 
  -7   1  10      123.43      119.82     41.84 o 
  -6   1  10       23.73       54.46     34.27 o 
  -5   1  10        0.41        8.49     34.80 o 
  -4   1  10      181.68      212.77     50.42 o 
  -3   1  10       22.23       48.67     32.98 o 
  -2   1  10       57.27      111.49     53.71 o 
  -1   1  10        0.43       22.22     36.04 o 
   0   1  10       21.15       11.22     36.59 o 
   1   1  10      247.50      270.82     55.15 o 
  -7   2  10       82.87       93.73     40.11 o 
  -6   2  10       74.06       60.51     39.21 o 
  -5   2  10      233.76      180.55     47.83 o 
  -4   2  10       19.91       48.05     38.54 o 
  -3   2  10       58.73      113.12     41.59 o 
  -2   2  10        0.71       -1.15     36.04 o 
  -1   2  10      119.42      136.10     44.36 o 
                                                 
